# Supplementary material for: Cell Surface Profiling of Retinal Müller Glial Cells Reveals Association to Immune Pathways after LPS Stimulation
Source: Cells. 2021 Mar 23;10(3):711. doi: 10.3390/cells10030711 (PMC8004686; doi:10.3390/cells10030711)
Supplement: Supplementary file 1 [file cells-10-00711-s001.zip › Supplementary/Supplementary Table S1.xlsx]

## Sheet: Tabelle1
Supplementary Table 1. All protein identifications from MIO-M1 surfaceome detected by mass spectrometric analysis (LTQ Orbitrap XL mass spectrometer online coupled to an Ultimate 3000 nano HPLC system; Progenesis; Mascot).
Accession	Gene symbol	Peptide count	Peptides used for quantitation	Confidence score	Anova (p)	Max fold change	Highest mean condition	Description
ENSP00000220849	EIF3E	1	1	38.21	0.123046	Infinity	LPS	EIF3E|HGNC Symbol|eukaryotic translation initiation factor 3, subunit E [Source:HGNC Symbol;Acc:3277]|8|ENSG00000104408|ENST00000220849
ENSP00000006053	CX3CL1	4	4	182.76	0.00011233	45.9889	LPS	CX3CL1|HGNC Symbol|chemokine (C-X3-C motif) ligand 1 [Source:HGNC Symbol;Acc:10647]|16|ENSG00000006210|ENST00000006053
ENSP00000325808	LRRN4CL	3	3	54.74	0.372146	36.7364	negK	LRRN4CL|HGNC Symbol|LRRN4 C-terminal like [Source:HGNC Symbol;Acc:33724]|11|ENSG00000177363|ENST00000317449
ENSP00000339477	ICOSLG	10	9	457.05	5.3437e-05	30.1188	LPS	ICOSLG|HGNC Symbol|inducible T-cell co-stimulator ligand [Source:HGNC Symbol;Acc:17087]|21|ENSG00000160223|ENST00000344330
ENSP00000264832	ICAM1	29	29	1007.91	3.63386e-06	27.7238	LPS	ICAM1|HGNC Symbol|intercellular adhesion molecule 1 [Source:HGNC Symbol;Acc:5344]|19|ENSG00000090339|ENST00000264832
ENSP00000294728	VCAM1	47	47	2122.25	3.69606e-05	10.9869	LPS	VCAM1|HGNC Symbol|vascular cell adhesion molecule 1 [Source:HGNC Symbol;Acc:12663]|1|ENSG00000162692|ENST00000294728
ENSP00000304102	COPS6	1	1	29.25	0.426932	6.87387	LPS	COPS6|HGNC Symbol|COP9 constitutive photomorphogenic homolog subunit 6 (Arabidopsis) [Source:HGNC Symbol;Acc:21749]|7|ENSG00000168090|ENST00000303904
ENSP00000318416	JAM2	1	1	21.23	0.00979153	5.7179	LPS	JAM2|HGNC Symbol|junctional adhesion molecule 2 [Source:HGNC Symbol;Acc:14686]|21|ENSG00000154721|ENST00000312957
ENSP00000358417	PHGDH	1	1	33.65	0.053049	5.51649	LPS	PHGDH|HGNC Symbol|phosphoglycerate dehydrogenase [Source:HGNC Symbol;Acc:8923]|1|ENSG00000092621|ENST00000369409
ENSP00000252485	PVRL2	15	2	587.12	0.31026	5.21837	negK	PVRL2|HGNC Symbol|poliovirus receptor-related 2 (herpesvirus entry mediator B) [Source:HGNC Symbol;Acc:9707]|19|ENSG00000130202|ENST00000252485
ENSP00000363500	CLIC4	1	1	26.28	0.0796849	4.86548	LPS	CLIC4|HGNC Symbol|chloride intracellular channel 4 [Source:HGNC Symbol;Acc:13518]|1|ENSG00000169504|ENST00000374379
ENSP00000166534	P4HA2	2	2	49.92	0.0472112	4.65808	LPS	P4HA2|HGNC Symbol|prolyl 4-hydroxylase, alpha polypeptide II [Source:HGNC Symbol;Acc:8547]|5|ENSG00000072682|ENST00000166534
ENSP00000412429	TAGLN2	2	2	71.96	0.0447592	4.49793	LPS	TAGLN2 HGNC Symbol|transgelin 2 [Source:HGNC Symbol;Acc:11554]|ENSG00000158710|1|ENST00000397334
ENSP00000305958	STIP1	7	7	213.9	0.0505714	4.14249	LPS	STIP1|HGNC Symbol|stress-induced-phosphoprotein 1 [Source:HGNC Symbol;Acc:11387]|11|ENSG00000168439|ENST00000305218
ENSP00000399168	HLA-B	17	2	1179.58	0.00515076	4.1146	LPS	HLA-B|HGNC Symbol|major histocompatibility complex, class I, B [Source:HGNC Symbol;Acc:4932]|6|ENSG00000234745|ENST00000412585
ENSP00000211998	VCL	2	2	86.9	0.0880414	3.9256	LPS	VCL|HGNC Symbol|vinculin [Source:HGNC Symbol;Acc:12665]|10|ENSG00000035403|ENST00000211998
ENSP00000290378	ACTC1	8	1	520.75	0.0549987	3.66782	LPS	ACTC1|HGNC Symbol|actin, alpha, cardiac muscle 1 [Source:HGNC Symbol;Acc:143]|15|ENSG00000159251|ENST00000290378
ENSP00000229319	LDHB	8	6	169.69	0.0563147	3.51862	LPS	LDHB|HGNC Symbol|lactate dehydrogenase B [Source:HGNC Symbol;Acc:6541]|12|ENSG00000111716|ENST00000350669
ENSP00000285093	ACAA2	7	7	428.56	0.0915646	3.47597	LPS	ACAA2|HGNC Symbol|acetyl-CoA acyltransferase 2 [Source:HGNC Symbol;Acc:83]|18|ENSG00000167315|ENST00000285093
ENSP00000304592	FASN	1	1	19.98	0.0466267	3.35076	LPS	FASN|HGNC Symbol|fatty acid synthase [Source:HGNC Symbol;Acc:3594]|17|ENSG00000169710|ENST00000306749
ENSP00000445858	SLC3A2	1	1	47.91	0.590819	3.32379	negK	SLC3A2|HGNC Symbol|solute carrier family 3 (activators of dibasic and neutral amino acid transport), member 2 [Source:HGNC Symbol;Acc:11026]|11|ENSG00000168003|ENST00000541425
ENSP00000338799	IL6ST	1	1	25.97	0.186773	3.26349	LPS	IL6ST|HGNC Symbol|interleukin 6 signal transducer (gp130, oncostatin M receptor) [Source:HGNC Symbol;Acc:6021]|5|ENSG00000134352|ENST00000336909
ENSP00000439741	DMD	2	2	40.12	0.473275	3.22454	LPS	DMD HGNC Symbol|dystrophin [Source:HGNC Symbol;Acc:2928]|ENSG00000198947|X|ENST00000534884
ENSP00000309539	DPYSL2	7	7	142.61	0.0746068	3.2244	LPS	DPYSL2|HGNC Symbol|dihydropyrimidinase-like 2 [Source:HGNC Symbol;Acc:3014]|8|ENSG00000092964|ENST00000311151
ENSP00000336799	TUBA1B	20	2	817.27	0.0153018	3.20599	LPS	TUBA1B|HGNC Symbol|tubulin, alpha 1b [Source:HGNC Symbol;Acc:18809]|12|ENSG00000123416|ENST00000336023
ENSP00000299218	CAND1	3	3	59.46	0.152925	3.1357	LPS	CAND1|HGNC Symbol|cullin-associated and neddylation-dissociated 1 [Source:HGNC Symbol;Acc:30688]|12|ENSG00000111530|ENST00000299218
ENSP00000335311	EDNRB	1	1	22.97	0.0336327	3.10933	negK	EDNRB|HGNC Symbol|endothelin receptor type B [Source:HGNC Symbol;Acc:3180]|13|ENSG00000136160|ENST00000334286
ENSP00000392781	CAPZB	4	4	62.5	0.0745027	2.94724	LPS	CAPZB HGNC Symbol|capping protein (actin filament) muscle Z-line, beta [Source:HGNC Symbol;Acc:1491]|ENSG00000077549|1|ENST00000413711
ENSP00000340689	GLS	3	3	67.19	0.111928	2.85558	LPS	GLS|HGNC Symbol|glutaminase [Source:HGNC Symbol;Acc:4331]|2|ENSG00000115419|ENST00000338435
ENSP00000341289	TUBB4B	16	2	570.38	0.0275235	2.8122	LPS	TUBB4B|HGNC Symbol|tubulin, beta 4B class IVb [Source:HGNC Symbol;Acc:20771]|9|ENSG00000188229|ENST00000340384
ENSP00000321419	OR4C3	1	1	22.02	0.439024	2.79311	LPS	OR4C3|HGNC Symbol|olfactory receptor, family 4, subfamily C, member 3 [Source:HGNC Symbol;Acc:14697]|11|ENSG00000176547|ENST00000319856
ENSP00000299767	HSP90B1	6	4	192.3	0.156236	2.6197	LPS	HSP90B1|HGNC Symbol|heat shock protein 90kDa beta (Grp94), member 1 [Source:HGNC Symbol;Acc:12028]|12|ENSG00000166598|ENST00000299767
ENSP00000306330	YWHAG	5	2	173.32	0.124019	2.61637	LPS	YWHAG|HGNC Symbol|tyrosine 3-monooxygenase/tryptophan 5-monooxygenase activation protein, gamma polypeptide [Source:HGNC Symbol;Acc:12852]|7|ENSG00000170027|ENST00000307630
ENSP00000265071	CDH6	1	1	41.3	0.0166541	2.60897	negK	CDH6|HGNC Symbol|cadherin 6, type 2, K-cadherin (fetal kidney) [Source:HGNC Symbol;Acc:1765]|5|ENSG00000113361|ENST00000265071
ENSP00000350012	ACSL3	2	1	49.57	0.82008	2.59657	LPS	ACSL3|HGNC Symbol|acyl-CoA synthetase long-chain family member 3 [Source:HGNC Symbol;Acc:3570]|2|ENSG00000123983|ENST00000357430
ENSP00000269122	CLTC	2	2	36.6	0.114232	2.59376	LPS	CLTC HGNC (curated)|Clathrin heavy chain 1 (CLH-17) [Source:UniProtKB/Swiss-Prot;Acc:Q00610]|17|ENSG00000141367|ENST00000269122
ENSP00000216714	APEX1	8	8	159.72	0.0600916	2.57987	LPS	APEX1|HGNC Symbol|APEX nuclease (multifunctional DNA repair enzyme) 1 [Source:HGNC Symbol;Acc:587]|14|ENSG00000100823|ENST00000216714
ENSP00000240095	SLC39A14	13	13	570.81	0.0042929	2.56856	LPS	SLC39A14|HGNC Symbol|solute carrier family 39 (zinc transporter), member 14 [Source:HGNC Symbol;Acc:20858]|8|ENSG00000104635|ENST00000240095
ENSP00000325875	HSP90AB1	12	4	463.45	0.0956821	2.55167	LPS	HSP90AB1|HGNC Symbol|heat shock protein 90kDa alpha (cytosolic), class B member 1 [Source:HGNC Symbol;Acc:5258]|6|ENSG00000096384|ENST00000353801
ENSP00000284719	OLA1	4	4	146.98	0.188662	2.54454	LPS	OLA1|HGNC Symbol|Obg-like ATPase 1 [Source:HGNC Symbol;Acc:28833]|2|ENSG00000138430|ENST00000284719
ENSP00000371890	WDR1	1	1	19.42	0.217778	2.50621	LPS	WDR1|HGNC Symbol|WD repeat domain 1 [Source:HGNC Symbol;Acc:12754]|4|ENSG00000071127|ENST00000382452
ENSP00000333664	ACAA1	1	1	20.31	0.260754	2.50183	LPS	ACAA1|HGNC Symbol|acetyl-CoA acyltransferase 1 [Source:HGNC Symbol;Acc:82]|3|ENSG00000060971|ENST00000333167
ENSP00000236957	EEF1B2	6	4	291.23	0.0671311	2.49811	LPS	EEF1B2|HGNC Symbol|eukaryotic translation elongation factor 1 beta 2 [Source:HGNC Symbol;Acc:3208]|2|ENSG00000114942|ENST00000236957
ENSP00000293831	EIF4A1	1	1	19.38	0.121342	2.49626	LPS	EIF4A1|HGNC Symbol|eukaryotic translation initiation factor 4A1 [Source:HGNC Symbol;Acc:3282]|17|ENSG00000161960|ENST00000293831
ENSP00000244520	SNRPC	1	1	23.92	0.184526	2.47458	LPS	SNRPC|HGNC Symbol|small nuclear ribonucleoprotein polypeptide C [Source:HGNC Symbol;Acc:11157]|6|ENSG00000124562|ENST00000244520
ENSP00000330054	EEF1A1	12	3	411.34	0.032514	2.44893	LPS	EEF1A1|HGNC Symbol|eukaryotic translation elongation factor 1 alpha 1 [Source:HGNC Symbol;Acc:3189]|6|ENSG00000156508|ENST00000331523
ENSP00000222374	CADM4	5	5	109.12	0.190618	2.43822	negK	CADM4|HGNC Symbol|cell adhesion molecule 4 [Source:HGNC Symbol;Acc:30825]|19|ENSG00000105767|ENST00000222374
ENSP00000330005	RGMA	4	4	99.16	0.0283876	2.42743	negK	RGMA|HGNC Symbol|RGM domain family, member A [Source:HGNC Symbol;Acc:30308]|15|ENSG00000182175|ENST00000329082
ENSP00000216281	HSP90AA1	11	4	412.04	0.0929133	2.37274	LPS	HSP90AA1|HGNC Symbol|heat shock protein 90kDa alpha (cytosolic), class A member 1 [Source:HGNC Symbol;Acc:5253]|14|ENSG00000080824|ENST00000216281
ENSP00000348965	DYNC1H1	4	4	67.53	0.178043	2.36925	LPS	DYNC1H1|HGNC Symbol|dynein, cytoplasmic 1, heavy chain 1 [Source:HGNC Symbol;Acc:2961]|14|ENSG00000197102|ENST00000360184
ENSP00000389906	PDIA3	4	1	164.2	0.0737437	2.33043	LPS	PDIA3|HGNC Symbol|protein disulfide isomerase family A, member 3 [Source:HGNC Symbol;Acc:4606]|15|ENSG00000167004|ENST00000455250
ENSP00000258091	CCT7	13	13	334.38	0.22173	2.32397	LPS	CCT7|HGNC Symbol|chaperonin containing TCP1, subunit 7 (eta) [Source:HGNC Symbol;Acc:1622]|2|ENSG00000135624|ENST00000258091
ENSP00000011898	TSPAN9	1	1	60.33	0.167744	2.31755	LPS	TSPAN9|HGNC Symbol|tetraspanin 9 [Source:HGNC Symbol;Acc:21640]|12|ENSG00000011105|ENST00000011898
ENSP00000268182	IQGAP1	6	6	163.16	0.1559	2.31261	LPS	IQGAP1|HGNC Symbol|IQ motif containing GTPase activating protein 1 [Source:HGNC Symbol;Acc:6110]|15|ENSG00000140575|ENST00000268182
ENSP00000286091	PDIA4	8	8	249.47	0.169831	2.27803	LPS	PDIA4|HGNC Symbol|protein disulfide isomerase family A, member 4 [Source:HGNC Symbol;Acc:30167]|7|ENSG00000155660|ENST00000286091
ENSP00000377532	PC	2	2	74.18	0.206231	2.26568	LPS	PC HGNC Symbol|pyruvate carboxylase [Source:HGNC Symbol;Acc:8636]|ENSG00000173599|11|ENST00000393960
ENSP00000300161	YWHAB	8	3	349.39	0.27616	2.26423	LPS	YWHAB|HGNC Symbol|tyrosine 3-monooxygenase/tryptophan 5-monooxygenase activation protein, beta polypeptide [Source:HGNC Symbol;Acc:12849]|20|ENSG00000166913|ENST00000353703
ENSP00000366035	ACTN1	6	6	137.32	0.177094	2.26084	LPS	ACTN1 HGNC Symbol|actinin, alpha 1 [Source:HGNC Symbol;Acc:163]|ENSG00000072110|14|ENST00000376839
ENSP00000291567	G6PD	1	1	23.63	0.209422	2.24609	LPS	G6PD|HGNC Symbol|glucose-6-phosphate dehydrogenase [Source:HGNC Symbol;Acc:4057]|X|ENSG00000160211|ENST00000291567
ENSP00000307046	SDC2	3	3	85.4	0.0300189	2.23473	LPS	SDC2|HGNC Symbol|syndecan 2 [Source:HGNC Symbol;Acc:10659]|8|ENSG00000169439|ENST00000302190
ENSP00000305860	HNRNPD	1	1	56.55	0.176569	2.22904	LPS	HNRNPD|HGNC Symbol|heterogeneous nuclear ribonucleoprotein D (AU-rich element RNA binding protein 1, 37kDa) [Source:HGNC Symbol;Acc:5036]|4|ENSG00000138668|ENST00000352301
ENSP00000286788	CCT8	7	7	253.02	0.257111	2.22514	LPS	CCT8|HGNC Symbol|chaperonin containing TCP1, subunit 8 (theta) [Source:HGNC Symbol;Acc:1623]|21|ENSG00000156261|ENST00000286788
ENSP00000227155	CD82	8	8	410.66	0.0184108	2.22187	LPS	CD82|HGNC Symbol|CD82 molecule [Source:HGNC Symbol;Acc:6210]|11|ENSG00000085117|ENST00000227155
ENSP00000358106	PREP	2	2	48.09	0.197664	2.21984	LPS	PREP|HGNC Symbol|prolyl endopeptidase [Source:HGNC Symbol;Acc:9358]|6|ENSG00000085377|ENST00000369110
ENSP00000413736	PRDX4	2	2	43.79	0.135175	2.21498	LPS	PRDX4 HGNC Symbol|peroxiredoxin 4 [Source:HGNC Symbol;Acc:17169]|ENSG00000123131|X|ENST00000439422
ENSP00000262746	PRDX1	3	3	76.61	0.165761	2.20257	LPS	PRDX1|HGNC Symbol|peroxiredoxin 1 [Source:HGNC Symbol;Acc:9352]|1|ENSG00000117450|ENST00000262746
ENSP00000438488	CCT6A	2	2	32.91	0.129156	2.19962	LPS	CCT6A HGNC Symbol|chaperonin containing TCP1, subunit 6A (zeta 1) [Source:HGNC Symbol;Acc:1620]|ENSG00000146731|7|ENST00000540286
ENSP00000324804	PPP2R1A	8	8	216.79	0.199109	2.19553	LPS	PPP2R1A|HGNC Symbol|protein phosphatase 2, regulatory subunit A, alpha [Source:HGNC Symbol;Acc:9302]|19|ENSG00000105568|ENST00000322088
ENSP00000167586	KRT14	12	5	466.02	0.205891	2.19294	negK	KRT14|HGNC Symbol|keratin 14 [Source:HGNC Symbol;Acc:6416]|17|ENSG00000186847|ENST00000167586
ENSP00000264335	YWHAE	4	2	214.28	0.254048	2.1835	LPS	YWHAE|HGNC Symbol|tyrosine 3-monooxygenase/tryptophan 5-monooxygenase activation protein, epsilon polypeptide [Source:HGNC Symbol;Acc:12851]|17|ENSG00000108953|ENST00000264335
ENSP00000245185	MT2A	1	1	65.79	0.0387718	2.17707	LPS	MT2A|HGNC Symbol|metallothionein 2A [Source:HGNC Symbol;Acc:7406]|16|ENSG00000125148|ENST00000245185
ENSP00000366246	GPC6	10	9	281.53	0.511622	2.17394	negK	GPC6|HGNC Symbol|glypican 6 [Source:HGNC Symbol;Acc:4454]|13|ENSG00000183098|ENST00000377047
ENSP00000405455	TKT	5	5	125.35	0.339339	2.15231	LPS	TKT HGNC (curated)|Transketolase (TK)(EC 2.2.1.1) [Source:UniProtKB/Swiss-Prot;Acc:P29401]|3|ENSG00000163931|ENST00000423525
ENSP00000299198	CKB	8	8	322.2	0.0850916	2.15065	LPS	CKB|HGNC Symbol|creatine kinase, brain [Source:HGNC Symbol;Acc:1991]|14|ENSG00000166165|ENST00000348956
ENSP00000298743	GAS1	1	1	24.14	0.104684	2.14197	LPS	GAS1|HGNC Symbol|growth arrest-specific 1 [Source:HGNC Symbol;Acc:4165]|9|ENSG00000180447|ENST00000298743
ENSP00000319782	PODXL	10	10	173.61	0.00359362	2.11791	LPS	PODXL|HGNC Symbol|podocalyxin-like [Source:HGNC Symbol;Acc:9171]|7|ENSG00000128567|ENST00000322985
ENSP00000300289	PDIA3	15	12	618.43	0.121275	2.11587	LPS	PDIA3|HGNC Symbol|protein disulfide isomerase family A, member 3 [Source:HGNC Symbol;Acc:4606]|15|ENSG00000167004|ENST00000300289
ENSP00000381607	GSTP1	3	3	144.65	0.112825	2.10739	LPS	GSTP1|HGNC Symbol|glutathione S-transferase pi 1 [Source:HGNC Symbol;Acc:4638]|11|ENSG00000084207|ENST00000398606
ENSP00000368722	LDHA	8	6	269.14	0.104235	2.10425	LPS	LDHA|HGNC Symbol|lactate dehydrogenase A [Source:HGNC Symbol;Acc:6535]|11|ENSG00000134333|ENST00000379412
ENSP00000339912	FLRT3	18	17	492.53	0.0263041	2.09108	negK	FLRT3|HGNC Symbol|fibronectin leucine rich transmembrane protein 3 [Source:HGNC Symbol;Acc:3762]|20|ENSG00000125848|ENST00000341420
ENSP00000272227	PDIA6	2	2	122.98	0.112368	2.07393	LPS	PDIA6|HGNC Symbol|protein disulfide isomerase family A, member 6 [Source:HGNC Symbol;Acc:30168]|2|ENSG00000143870|ENST00000272227
ENSP00000290158	KPNB1	5	5	192.96	0.0877973	2.05678	LPS	KPNB1|HGNC Symbol|karyopherin (importin) beta 1 [Source:HGNC Symbol;Acc:6400]|17|ENSG00000108424|ENST00000290158
ENSP00000362532	RPRD1B	2	2	80.15	0.150048	2.05333	LPS	RPRD1B|HGNC Symbol|regulation of nuclear pre-mRNA domain containing 1B [Source:HGNC Symbol;Acc:16209]|20|ENSG00000101413|ENST00000373433
ENSP00000361686	VDAC2	2	2	51.19	0.217839	2.0477	LPS	VDAC2 HGNC (curated)|Voltage-dependent anion-selective channel protein 2 (VDAC-2)(hVDAC2)(Outer mitochondrial membrane protein porin 2) [Source:UniProtKB/Swiss-Prot;Acc:P45880]|10|ENSG00000165637|ENST00000332211
ENSP00000356481	FAM129A	1	1	25.52	0.241593	2.04049	LPS	FAM129A|HGNC Symbol|family with sequence similarity 129, member A [Source:HGNC Symbol;Acc:16784]|1|ENSG00000135842|ENST00000367511
ENSP00000377047	PTPRZ1	24	24	729.98	0.000380105	2.02419	negK	PTPRZ1|HGNC Symbol|protein tyrosine phosphatase, receptor-type, Z polypeptide 1 [Source:HGNC Symbol;Acc:9685]|7|ENSG00000106278|ENST00000393386
ENSP00000318687	HSPH1	1	1	24.02	0.102277	2.01533	LPS	HSPH1|HGNC Symbol|heat shock 105kDa/110kDa protein 1 [Source:HGNC Symbol;Acc:16969]|13|ENSG00000120694|ENST00000320027
ENSP00000284440	UCHL1	7	6	244.84	0.180786	2.01254	LPS	UCHL1|HGNC Symbol|ubiquitin carboxyl-terminal esterase L1 (ubiquitin thiolesterase) [Source:HGNC Symbol;Acc:12513]|4|ENSG00000154277|ENST00000284440
ENSP00000301071	TUBA1A	20	1	754.55	0.24681	2.00435	LPS	TUBA1A|HGNC Symbol|tubulin, alpha 1a [Source:HGNC Symbol;Acc:20766]|12|ENSG00000167552|ENST00000301071
ENSP00000239940	PFN2	1	1	39.2	0.972547	1.98263	LPS	PFN2|HGNC Symbol|profilin 2 [Source:HGNC Symbol;Acc:8882]|3|ENSG00000070087|ENST00000239940
ENSP00000270221	EMP3	5	5	234.14	0.217714	1.98217	LPS	EMP3|HGNC Symbol|epithelial membrane protein 3 [Source:HGNC Symbol;Acc:3335]|19|ENSG00000142227|ENST00000270221
ENSP00000383143	SLITRK6	4	4	130.45	0.000403709	1.98108	negK	SLITRK6|HGNC Symbol|SLIT and NTRK-like family, member 6 [Source:HGNC Symbol;Acc:23503]|13|ENSG00000184564|ENST00000400286
ENSP00000351777	VCP	13	13	539.32	0.142604	1.96929	LPS	VCP|HGNC Symbol|valosin containing protein [Source:HGNC Symbol;Acc:12666]|9|ENSG00000165280|ENST00000358901
ENSP00000380855	PDCD1LG2	2	2	73.23	0.0213258	1.96049	LPS	PDCD1LG2|HGNC Symbol|programmed cell death 1 ligand 2 [Source:HGNC Symbol;Acc:18731]|9|ENSG00000197646|ENST00000397747
ENSP00000268603	CDH11	11	11	438.64	0.107589	1.95419	LPS	CDH11|HGNC Symbol|cadherin 11, type 2, OB-cadherin (osteoblast) [Source:HGNC Symbol;Acc:1750]|16|ENSG00000140937|ENST00000268603
ENSP00000362413	PGK1	20	20	788.3	0.084355	1.94024	LPS	PGK1|HGNC Symbol|phosphoglycerate kinase 1 [Source:HGNC Symbol;Acc:8896]|X|ENSG00000102144|ENST00000373316
ENSP00000327801	P4HB	13	13	406.22	0.0869219	1.91816	LPS	P4HB|HGNC Symbol|prolyl 4-hydroxylase, beta polypeptide [Source:HGNC Symbol;Acc:8548]|17|ENSG00000185624|ENST00000331483
ENSP00000388526	HLA-A	33	19	2116.03	0.0467815	1.91504	LPS	HLA-A|HGNC Symbol|major histocompatibility complex, class I, A [Source:HGNC Symbol;Acc:4931]|HSCHR6_MHC_DBB|ENSG00000235657|ENST00000438861
ENSP00000334983	PKM2	34	34	1877.6	0.27056	1.90398	LPS	PKM2|HGNC Symbol|pyruvate kinase, muscle [Source:HGNC Symbol;Acc:9021]|15|ENSG00000067225|ENST00000335181
ENSP00000349245	EEF1D	9	1	452.43	0.120059	1.9031	LPS	EEF1D|HGNC Symbol|eukaryotic translation elongation factor 1 delta (guanine nucleotide exchange protein) [Source:HGNC Symbol;Acc:3211]|8|ENSG00000104529|ENST00000356793
ENSP00000357791	HRNR	2	2	123.45	0.198808	1.8985	negK	HRNR|HGNC Symbol|hornerin [Source:HGNC Symbol;Acc:20846]|1|ENSG00000197915|ENST00000368801
ENSP00000285930	AKR1B1	10	10	233.37	0.492323	1.89451	LPS	AKR1B1|HGNC Symbol|aldo-keto reductase family 1, member B1 (aldose reductase) [Source:HGNC Symbol;Acc:381]|7|ENSG00000085662|ENST00000285930
ENSP00000353467	FLNA	100	100	3741.62	0.151223	1.89124	LPS	FLNA|HGNC Symbol|filamin A, alpha [Source:HGNC Symbol;Acc:3754]|X|ENSG00000196924|ENST00000360319
ENSP00000269576	KRT10	42	35	1984	0.13963	1.88343	negK	KRT10|HGNC Symbol|keratin 10 [Source:HGNC Symbol;Acc:6413]|17|ENSG00000186395|ENST00000269576
ENSP00000359729	SLC9A6	3	3	101.01	0.0241958	1.86755	LPS	SLC9A6|HGNC Symbol|solute carrier family 9 (sodium/hydrogen exchanger), member 6 [Source:HGNC Symbol;Acc:11079]|X|ENSG00000198689|ENST00000370695
ENSP00000261574	IPO5	1	1	26.52	0.31935	1.86131	LPS	IPO5|HGNC Symbol|importin 5 [Source:HGNC Symbol;Acc:6402]|13|ENSG00000065150|ENST00000261574
ENSP00000229239	GAPDH	11	11	385.12	0.0636829	1.86039	LPS	GAPDH|HGNC Symbol|glyceraldehyde-3-phosphate dehydrogenase [Source:HGNC Symbol;Acc:4141]|12|ENSG00000111640|ENST00000229239
ENSP00000267101	ERBB3	4	4	60.97	0.0222859	1.83074	LPS	ERBB3 HGNC Symbol|v-erb-b2 erythroblastic leukemia viral oncogene homolog 3 (avian) [Source:HGNC Symbol;Acc:3431]|12|ENSG00000065361|ENST00000267101
ENSP00000317788	HNRNPK	2	2	56.73	0.209061	1.82704	LPS	HNRNPK|HGNC Symbol|heterogeneous nuclear ribonucleoprotein K [Source:HGNC Symbol;Acc:5044]|9|ENSG00000165119|ENST00000351839
ENSP00000456238	GPR56	4	4	92.75	0.0342835	1.82521	negK	GPR56 HGNC Symbol|G protein-coupled receptor 56 [Source:HGNC Symbol;Acc:4512]|16|ENSG00000205336|ENST00000561988
ENSP00000219271	MMP15	1	1	41.79	0.0808403	1.81539	negK	MMP15|HGNC Symbol|matrix metallopeptidase 15 (membrane-inserted) [Source:HGNC Symbol;Acc:7161]|16|ENSG00000102996|ENST00000219271
ENSP00000304669	CTNNA1	1	1	34.57	0.0565959	1.80818	LPS	CTNNA1|HGNC Symbol|catenin (cadherin-associated protein), alpha 1, 102kDa [Source:HGNC Symbol;Acc:2509]|5|ENSG00000044115|ENST00000302763
ENSP00000337561	SLC43A3	2	2	61.21	0.0306869	1.79676	LPS	SLC43A3|HGNC Symbol|solute carrier family 43, member 3 [Source:HGNC Symbol;Acc:17466]|11|ENSG00000134802|ENST00000352187
ENSP00000436507	EEF1D	8	1	366.21	0.137857	1.77937	LPS	EEF1D|HGNC Symbol|eukaryotic translation elongation factor 1 delta (guanine nucleotide exchange protein) [Source:HGNC Symbol;Acc:3211]|8|ENSG00000104529|ENST00000526838
ENSP00000322049	S1PR2	1	1	37.45	0.101398	1.76719	LPS	S1PR2|HGNC Symbol|sphingosine-1-phosphate receptor 2 [Source:HGNC Symbol;Acc:3169]|19|ENSG00000175898|ENST00000317726
ENSP00000269571	ERBB2	8	3	202.9	0.328192	1.76515	LPS	ERBB2|HGNC Symbol|v-erb-b2 erythroblastic leukemia viral oncogene homolog 2, neuro/glioblastoma derived oncogene homolog (avian) [Source:HGNC Symbol;Acc:3430]|17|ENSG00000141736|ENST00000269571
ENSP00000225655	PFN1	5	5	168.36	0.155381	1.76358	LPS	PFN1|HGNC Symbol|profilin 1 [Source:HGNC Symbol;Acc:8881]|17|ENSG00000108518|ENST00000225655
ENSP00000276431	TNFRSF10B	1	1	26.68	0.210741	1.76103	LPS	TNFRSF10B|HGNC Symbol|tumor necrosis factor receptor superfamily, member 10b [Source:HGNC Symbol;Acc:11905]|8|ENSG00000120889|ENST00000276431
ENSP00000340465	SLC20A2	1	1	20.74	0.0669194	1.75536	LPS	SLC20A2|HGNC Symbol|solute carrier family 20 (phosphate transporter), member 2 [Source:HGNC Symbol;Acc:10947]|8|ENSG00000168575|ENST00000342228
ENSP00000359067	TMEM30A	3	1	66.7	0.353835	1.75508	LPS	TMEM30A|HGNC Symbol|transmembrane protein 30A [Source:HGNC Symbol;Acc:16667]|6|ENSG00000112697|ENST00000370050
ENSP00000395616	PRKCSH	8	8	189.37	0.0599773	1.75079	LPS	PRKCSH HGNC Symbol|protein kinase C substrate 80K-H [Source:HGNC Symbol;Acc:9411]|ENSG00000130175|19|ENST00000412601
ENSP00000292896	HBE1	1	1	44.57	0.0851183	1.74961	LPS	HBE1|HGNC Symbol|hemoglobin, epsilon 1 [Source:HGNC Symbol;Acc:4830]|11|ENSG00000213931|ENST00000292896
ENSP00000357624	MARCKS	8	8	338.85	0.202981	1.74532	LPS	MARCKS|HGNC Symbol|myristoylated alanine-rich protein kinase C substrate [Source:HGNC Symbol;Acc:6759]|6|ENSG00000155130|ENST00000368635
ENSP00000386653	PCDH20	14	14	479.43	0.0330574	1.74435	negK	PCDH20|HGNC Symbol|protocadherin 20 [Source:HGNC Symbol;Acc:14257]|13|ENSG00000197991|ENST00000409186
ENSP00000252034	ELN	4	4	145.13	0.165124	1.73217	LPS	ELN|HGNC Symbol|elastin [Source:HGNC Symbol;Acc:3327]|7|ENSG00000049540|ENST00000252034
ENSP00000371193	CPPED1	2	2	48.24	0.243481	1.73098	LPS	CPPED1 HGNC Symbol|calcineurin-like phosphoesterase domain containing 1 [Source:HGNC Symbol;Acc:25632]|ENSG00000103381|16|ENST00000381774
ENSP00000252244	KRT1	31	24	1705.44	0.226013	1.72688	negK	KRT1|HGNC Symbol|keratin 1 [Source:HGNC Symbol;Acc:6412]|12|ENSG00000167768|ENST00000252244
ENSP00000355180	COL6A1	5	5	110.29	0.128437	1.71085	LPS	COL6A1|HGNC Symbol|collagen, type VI, alpha 1 [Source:HGNC Symbol;Acc:2211]|21|ENSG00000142156|ENST00000361866
ENSP00000338343	SGCD	6	5	151.22	0.13236	1.70109	LPS	SGCD|HGNC Symbol|sarcoglycan, delta (35kDa dystrophin-associated glycoprotein) [Source:HGNC Symbol;Acc:10807]|5|ENSG00000170624|ENST00000337851
ENSP00000246662	KRT9	24	23	1103.07	0.26734	1.69412	negK	KRT9|HGNC Symbol|keratin 9 [Source:HGNC Symbol;Acc:6447]|17|ENSG00000171403|ENST00000246662
ENSP00000332931	SLC8A1	2	2	51.1	0.072345	1.6853	LPS	SLC8A1|HGNC Symbol|solute carrier family 8 (sodium/calcium exchanger), member 1 [Source:HGNC Symbol;Acc:11068]|2|ENSG00000183023|ENST00000332839
ENSP00000272849	NRP2	37	2	1449.8	0.0951214	1.68334	LPS	NRP2|HGNC Symbol|neuropilin 2 [Source:HGNC Symbol;Acc:8005]|2|ENSG00000118257|ENST00000272849
ENSP00000388474	PLAU	12	12	350.2	0.0332925	1.68041	LPS	PLAU HGNC Symbol|plasminogen activator, urokinase [Source:HGNC Symbol;Acc:9052]|ENSG00000122861|10|ENST00000446342
ENSP00000331901	EEF1G	8	8	191.09	0.0827803	1.6675	LPS	EEF1G|HGNC Symbol|eukaryotic translation elongation factor 1 gamma [Source:HGNC Symbol;Acc:3213]|11|ENSG00000254772|ENST00000329251
ENSP00000227638	PANX1	10	10	375.92	0.00212117	1.66669	LPS	PANX1|HGNC Symbol|pannexin 1 [Source:HGNC Symbol;Acc:8599]|11|ENSG00000110218|ENST00000227638
ENSP00000370839	SGCB	9	9	223.07	0.0503188	1.66442	LPS	SGCB|HGNC Symbol|sarcoglycan, beta (43kDa dystrophin-associated glycoprotein) [Source:HGNC Symbol;Acc:10806]|4|ENSG00000163069|ENST00000381431
ENSP00000244519	BTN3A3	5	4	104.38	0.0923505	1.6606	LPS	BTN3A3|HGNC Symbol|butyrophilin, subfamily 3, member A3 [Source:HGNC Symbol;Acc:1140]|6|ENSG00000111801|ENST00000244519
ENSP00000263388	NOTCH3	6	6	96.56	0.115837	1.65904	LPS	NOTCH3|HGNC Symbol|notch 3 [Source:HGNC Symbol;Acc:7883]|19|ENSG00000074181|ENST00000263388
ENSP00000370543	SLC5A3	21	20	643.48	0.0993211	1.65659	negK	SLC5A3|HGNC Symbol|solute carrier family 5 (sodium/myo-inositol cotransporter), member 3 [Source:HGNC Symbol;Acc:11038]|21|ENSG00000198743|ENST00000381151
ENSP00000365402	HLA-C	20	4	1247.04	0.105312	1.65284	LPS	HLA-C|HGNC Symbol|major histocompatibility complex, class I, C [Source:HGNC Symbol;Acc:4933]|6|ENSG00000204525|ENST00000376228
ENSP00000327070	MDH2	1	1	26.08	0.306236	1.64443	LPS	MDH2|HGNC Symbol|malate dehydrogenase 2, NAD (mitochondrial) [Source:HGNC Symbol;Acc:6971]|7|ENSG00000146701|ENST00000315758
ENSP00000369249	ADAM9	15	15	345.9	0.25285	1.64245	LPS	ADAM9|HGNC Symbol|ADAM metallopeptidase domain 9 [Source:HGNC Symbol;Acc:216]|8|ENSG00000168615|ENST00000379917
ENSP00000307940	EEF2	18	18	466.66	0.233411	1.6396	LPS	EEF2|HGNC Symbol|eukaryotic translation elongation factor 2 [Source:HGNC Symbol;Acc:3214]|19|ENSG00000167658|ENST00000309311
ENSP00000337665	FGFR2	2	2	71.87	0.317195	1.63748	negK	FGFR2 HGNC Symbol|fibroblast growth factor receptor 2 [Source:HGNC Symbol;Acc:3689]|ENSG00000066468|10|ENST00000336553
ENSP00000252242	KRT5	11	2	381.58	0.263068	1.63558	negK	KRT5|HGNC Symbol|keratin 5 [Source:HGNC Symbol;Acc:6442]|12|ENSG00000186081|ENST00000252242
ENSP00000339328	PLAUR	20	20	596.14	0.00633719	1.63327	LPS	PLAUR|HGNC Symbol|plasminogen activator, urokinase receptor [Source:HGNC Symbol;Acc:9053]|19|ENSG00000011422|ENST00000340093
ENSP00000307089	SLC26A6	2	2	94.37	0.00493997	1.62974	LPS	SLC26A6|HGNC Symbol|solute carrier family 26, member 6 [Source:HGNC Symbol;Acc:14472]|3|ENSG00000225697|ENST00000307364
ENSP00000325269	NRCAM	15	15	437.39	0.0105809	1.62533	LPS	NRCAM|HGNC Symbol|neuronal cell adhesion molecule [Source:HGNC Symbol;Acc:7994]|7|ENSG00000091129|ENST00000351718
ENSP00000359864	GPC4	15	14	322.99	0.012051	1.60256	LPS	GPC4|HGNC Symbol|glypican 4 [Source:HGNC Symbol;Acc:4452]|X|ENSG00000076716|ENST00000370828
ENSP00000317399	EEF1D	15	3	772.3	0.112509	1.59727	LPS	EEF1D|HGNC Symbol|eukaryotic translation elongation factor 1 delta (guanine nucleotide exchange protein) [Source:HGNC Symbol;Acc:3211]|8|ENSG00000104529|ENST00000317198
ENSP00000342026	PRDX6	1	1	35.53	0.34554	1.59434	LPS	PRDX6|HGNC Symbol|peroxiredoxin 6 [Source:HGNC Symbol;Acc:16753]|1|ENSG00000117592|ENST00000340385
ENSP00000413196	FAM160A1	2	1	34.84	0.543289	1.58498	LPS	FAM160A1|HGNC Symbol|family with sequence similarity 160, member A1 [Source:HGNC Symbol;Acc:34237]|4|ENSG00000164142|ENST00000435205
ENSP00000347979	FAS	16	15	534.54	0.0906842	1.58295	LPS	FAS|HGNC Symbol|Fas (TNF receptor superfamily, member 6) [Source:HGNC Symbol;Acc:11920]|10|ENSG00000026103|ENST00000355740
ENSP00000354712	L1CAM	15	15	544.86	0.035058	1.5677	LPS	L1CAM|HGNC Symbol|L1 cell adhesion molecule [Source:HGNC Symbol;Acc:6470]|X|ENSG00000198910|ENST00000361981
ENSP00000313385	RELL1	2	2	56.62	0.132217	1.56701	LPS	RELL1|HGNC Symbol|RELT-like 1 [Source:HGNC Symbol;Acc:27379]|4|ENSG00000181826|ENST00000314117
ENSP00000439395	COL1A2	25	25	826.69	0.122477	1.56455	LPS	COL1A2 HGNC Symbol|collagen, type I, alpha 2 [Source:HGNC Symbol;Acc:2198]|ENSG00000164692|7|ENST00000545487
ENSP00000296255	RPN1	6	6	204.74	0.228414	1.56365	LPS	RPN1|HGNC Symbol|ribophorin I [Source:HGNC Symbol;Acc:10381]|3|ENSG00000163902|ENST00000296255
ENSP00000331514	ACTG1	23	16	1416.87	0.198956	1.55973	LPS	ACTG1|HGNC Symbol|actin, gamma 1 [Source:HGNC Symbol;Acc:144]|17|ENSG00000184009|ENST00000331925
ENSP00000345672	CTSB	3	3	35.41	0.379688	1.551	LPS	CTSB HGNC Symbol|cathepsin B [Source:HGNC Symbol;Acc:2527]|ENSG00000164733|8|ENST00000353047
ENSP00000300933	TPM4	4	4	146.23	0.163079	1.5435	LPS	TPM4|HGNC Symbol|tropomyosin 4 [Source:HGNC Symbol;Acc:12013]|19|ENSG00000167460|ENST00000300933
ENSP00000257497	ANXA1	13	13	697.35	0.327712	1.54267	LPS	ANXA1|HGNC Symbol|annexin A1 [Source:HGNC Symbol;Acc:533]|9|ENSG00000135046|ENST00000257497
ENSP00000419425	PPIA	9	9	247.56	0.212887	1.54238	LPS	PPIA|HGNC Symbol|peptidylprolyl isomerase A (cyclophilin A) [Source:HGNC Symbol;Acc:9253]|7|ENSG00000196262|ENST00000468812
ENSP00000252444	LDLR	10	10	303.07	0.0666856	1.53781	LPS	LDLR|HGNC Symbol|low density lipoprotein receptor [Source:HGNC Symbol;Acc:6547]|19|ENSG00000130164|ENST00000252444
ENSP00000256646	NOTCH2	22	22	501.93	0.0593096	1.53728	LPS	NOTCH2|HGNC Symbol|notch 2 [Source:HGNC Symbol;Acc:7882]|1|ENSG00000134250|ENST00000256646
ENSP00000267974	NCOA2	1	1	20.42	0.136609	1.53661	LPS	NCOA2|HGNC Symbol|nuclear receptor coactivator 2 [Source:HGNC Symbol;Acc:7669]|8|ENSG00000140396|ENST00000267974
ENSP00000359403	CD99L2	13	12	838.45	0.0247808	1.53324	negK	CD99L2|HGNC Symbol|CD99 molecule-like 2 [Source:HGNC Symbol;Acc:18237]|X|ENSG00000102181|ENST00000370377
ENSP00000362463	GLO1	3	3	105.57	0.0524797	1.52842	LPS	GLO1|HGNC Symbol|glyoxalase I [Source:HGNC Symbol;Acc:4323]|6|ENSG00000124767|ENST00000373365
ENSP00000321326	F2R	7	7	176.96	0.00950641	1.52223	LPS	F2R|HGNC Symbol|coagulation factor II (thrombin) receptor [Source:HGNC Symbol;Acc:3537]|5|ENSG00000181104|ENST00000319211
ENSP00000361057	SURF4	4	4	170.84	0.077576	1.52109	LPS	SURF4|HGNC Symbol|surfeit 4 [Source:HGNC Symbol;Acc:11476]|9|ENSG00000148248|ENST00000371989
ENSP00000301945	ANTXR1	9	7	254.55	0.36456	1.51578	negK	ANTXR1|HGNC Symbol|anthrax toxin receptor 1 [Source:HGNC Symbol;Acc:21014]|2|ENSG00000169604|ENST00000303714
ENSP00000318557	SLC12A4	8	8	305.92	0.156591	1.51535	LPS	SLC12A4|HGNC Symbol|solute carrier family 12 (potassium/chloride transporters), member 4 [Source:HGNC Symbol;Acc:10913]|16|ENSG00000124067|ENST00000316341
ENSP00000315130	CLU	5	5	173.45	0.103025	1.51373	LPS	CLU|HGNC Symbol|clusterin [Source:HGNC Symbol;Acc:2095]|8|ENSG00000120885|ENST00000316403
ENSP00000333779	EVI2B	1	1	51.68	0.384998	1.51069	negK	EVI2B|HGNC Symbol|ecotropic viral integration site 2B [Source:HGNC Symbol;Acc:3500]|17|ENSG00000185862|ENST00000330927
ENSP00000369081	TXNDC5	10	10	260.86	0.0605677	1.50917	LPS	TXNDC5|HGNC Symbol|thioredoxin domain containing 5 (endoplasmic reticulum) [Source:HGNC Symbol;Acc:21073]|6|ENSG00000239264|ENST00000379757
ENSP00000307513	MRC2	54	54	2400.15	0.0075809	1.50795	LPS	MRC2|HGNC Symbol|mannose receptor, C type 2 [Source:HGNC Symbol;Acc:16875]|17|ENSG00000011028|ENST00000303375
ENSP00000388724	HLA-A	21	2	1671.46	0.201093	1.5057	LPS	HLA-A|HGNC Symbol|major histocompatibility complex, class I, A [Source:HGNC Symbol;Acc:4931]|HSCHR6_MHC_COX|ENSG00000224320|ENST00000417978
ENSP00000236671	CTSD	6	6	150.47	0.155743	1.50311	LPS	CTSD|HGNC Symbol|cathepsin D [Source:HGNC Symbol;Acc:2529]|11|ENSG00000117984|ENST00000236671
ENSP00000416293	SLC2A1	6	6	324.21	0.110738	1.49524	LPS	SLC2A1|HGNC Symbol|solute carrier family 2 (facilitated glucose transporter), member 1 [Source:HGNC Symbol;Acc:11005]|1|ENSG00000117394|ENST00000426263
ENSP00000246069	DSTN	3	3	38.31	0.304227	1.49393	LPS	DSTN|HGNC Symbol|destrin (actin depolymerizing factor) [Source:HGNC Symbol;Acc:15750]|20|ENSG00000125868|ENST00000246069
ENSP00000354513	CALD1	1	1	25.99	0.544396	1.49093	LPS	CALD1|HGNC Symbol|caldesmon 1 [Source:HGNC Symbol;Acc:1441]|7|ENSG00000122786|ENST00000361901
ENSP00000188376	SLC25A3	1	1	22.8	0.758318	1.48726	LPS	SLC25A3|HGNC Symbol|solute carrier family 25 (mitochondrial carrier; phosphate carrier), member 3 [Source:HGNC Symbol;Acc:10989]|12|ENSG00000075415|ENST00000188376
ENSP00000227667	APOC3	1	1	68.3	0.33042	1.4866	LPS	APOC3|HGNC Symbol|apolipoprotein C-III [Source:HGNC Symbol;Acc:610]|11|ENSG00000110245|ENST00000227667
ENSP00000206423	CCDC80	2	2	49.2	0.184912	1.47406	negK	CCDC80|HGNC Symbol|coiled-coil domain containing 80 [Source:HGNC Symbol;Acc:30649]|3|ENSG00000091986|ENST00000206423
ENSP00000284878	CXADR	7	7	206.03	0.159755	1.47397	LPS	CXADR|HGNC Symbol|coxsackie virus and adenovirus receptor [Source:HGNC Symbol;Acc:2559]|21|ENSG00000154639|ENST00000284878
ENSP00000241393	CXCR4	3	3	74.79	0.0963855	1.47207	negK	CXCR4|HGNC Symbol|chemokine (C-X-C motif) receptor 4 [Source:HGNC Symbol;Acc:2561]|2|ENSG00000121966|ENST00000241393
ENSP00000245903	CD70	9	9	466.68	0.000280691	1.4709	LPS	CD70|HGNC Symbol|CD70 molecule [Source:HGNC Symbol;Acc:11937]|19|ENSG00000125726|ENST00000245903
ENSP00000309503	YWHAZ	12	8	546.69	0.174817	1.46616	LPS	YWHAZ|HGNC Symbol|tyrosine 3-monooxygenase/tryptophan 5-monooxygenase activation protein, zeta polypeptide [Source:HGNC Symbol;Acc:12855]|8|ENSG00000164924|ENST00000353245
ENSP00000295598	ATP1A1	24	24	977.63	0.10585	1.46459	LPS	ATP1A1|HGNC Symbol|ATPase, Na+/K+ transporting, alpha 1 polypeptide [Source:HGNC Symbol;Acc:799]|1|ENSG00000163399|ENST00000295598
ENSP00000314508	GBA	1	1	30.52	0.279936	1.46141	LPS	GBA|HGNC Symbol|glucosidase, beta, acid [Source:HGNC Symbol;Acc:4177]|1|ENSG00000177628|ENST00000327247
ENSP00000370985	CD274	2	2	41.64	0.0794414	1.4577	LPS	CD274|HGNC Symbol|CD274 molecule [Source:HGNC Symbol;Acc:17635]|9|ENSG00000120217|ENST00000381573
ENSP00000271332	CELSR2	15	15	473.78	0.261234	1.45612	negK	CELSR2|HGNC Symbol|cadherin, EGF LAG seven-pass G-type receptor 2 (flamingo homolog, Drosophila) [Source:HGNC Symbol;Acc:3231]|1|ENSG00000143126|ENST00000271332
ENSP00000350894	SERPINH1	15	15	898.97	0.213171	1.45525	LPS	SERPINH1|HGNC Symbol|serpin peptidase inhibitor, clade H (heat shock protein 47), member 1, (collagen binding protein 1) [Source:HGNC Symbol;Acc:1546]|11|ENSG00000149257|ENST00000358171
ENSP00000262017	ITGB3	7	7	158.52	0.067286	1.45416	LPS	ITGB3|HGNC Symbol|integrin, beta 3 (platelet glycoprotein IIIa, antigen CD61) [Source:HGNC Symbol;Acc:6156]|17|ENSG00000259207|ENST00000262017
ENSP00000265838	ACAT1	12	12	402.29	0.231031	1.45181	LPS	ACAT1|HGNC Symbol|acetyl-CoA acetyltransferase 1 [Source:HGNC Symbol;Acc:93]|11|ENSG00000075239|ENST00000265838
ENSP00000339001	TUBB	19	5	734.32	0.285677	1.44277	LPS	TUBB|HGNC Symbol|tubulin, beta class I [Source:HGNC Symbol;Acc:20778]|6|ENSG00000196230|ENST00000327892
ENSP00000265131	TNC	77	17	3559.25	0.143478	1.43915	LPS	TNC|HGNC Symbol|tenascin C [Source:HGNC Symbol;Acc:5318]|9|ENSG00000041982|ENST00000350763
ENSP00000319977	NDRG1	1	1	19.23	0.407136	1.43469	LPS	NDRG1|HGNC Symbol|N-myc downstream regulated 1 [Source:HGNC Symbol;Acc:7679]|8|ENSG00000104419|ENST00000323851
ENSP00000346402	RNH1	4	4	143.06	0.225433	1.43028	LPS	RNH1|HGNC Symbol|ribonuclease/angiogenin inhibitor 1 [Source:HGNC Symbol;Acc:10074]|11|ENSG00000023191|ENST00000354420
ENSP00000226218	VTN	3	3	90.82	0.115287	1.42782	LPS	VTN|HGNC Symbol|vitronectin [Source:HGNC Symbol;Acc:12724]|17|ENSG00000255604|ENST00000226218
ENSP00000238081	YWHAQ	11	6	452.49	0.317538	1.42478	LPS	YWHAQ|HGNC Symbol|tyrosine 3-monooxygenase/tryptophan 5-monooxygenase activation protein, theta polypeptide [Source:HGNC Symbol;Acc:12854]|2|ENSG00000134308|ENST00000238081
ENSP00000399273	ETFA	1	1	26.47	0.460772	1.42129	negK	ETFA|HGNC Symbol|electron-transfer-flavoprotein, alpha polypeptide [Source:HGNC Symbol;Acc:3481]|15|ENSG00000140374|ENST00000433983
ENSP00000075120	SLC2A3	2	2	115.75	0.227998	1.42024	LPS	SLC2A3|HGNC Symbol|solute carrier family 2 (facilitated glucose transporter), member 3 [Source:HGNC Symbol;Acc:11007]|12|ENSG00000059804|ENST00000075120
ENSP00000339157	CPM	2	2	44.92	0.118359	1.41178	LPS	CPM HGNC Symbol|carboxypeptidase M [Source:HGNC Symbol;Acc:2311]|12|ENSG00000135678|ENST00000338356
ENSP00000340247	CLDND1	3	3	94.68	0.288151	1.40772	LPS	CLDND1|HGNC Symbol|claudin domain containing 1 [Source:HGNC Symbol;Acc:1322]|3|ENSG00000080822|ENST00000341181
ENSP00000418070	PVRL3	12	12	484.72	0.0569616	1.39934	negK	PVRL3|HGNC Symbol|poliovirus receptor-related 3 [Source:HGNC Symbol;Acc:17664]|3|ENSG00000177707|ENST00000485303
ENSP00000227378	HSPA8	6	4	357.21	0.187136	1.39748	LPS	HSPA8|HGNC Symbol|heat shock 70kDa protein 8 [Source:HGNC Symbol;Acc:5241]|11|ENSG00000109971|ENST00000227378
ENSP00000350432	NRP2	40	5	1547.22	0.0289218	1.39721	LPS	NRP2|HGNC Symbol|neuropilin 2 [Source:HGNC Symbol;Acc:8005]|2|ENSG00000118257|ENST00000357785
ENSP00000286201	FZD7	4	1	105.29	0.0127359	1.38775	negK	FZD7|HGNC Symbol|frizzled family receptor 7 [Source:HGNC Symbol;Acc:4045]|2|ENSG00000155760|ENST00000286201
ENSP00000314883	ANTXR2	3	1	109.28	0.459783	1.38562	negK	ANTXR2 HGNC Symbol|anthrax toxin receptor 2 [Source:HGNC Symbol;Acc:21732]|4|ENSG00000163297|ENST00000346652
ENSP00000301015	PIEZO1	17	17	504.88	0.140257	1.38169	LPS	PIEZO1|HGNC Symbol|piezo-type mechanosensitive ion channel component 1 [Source:HGNC Symbol;Acc:28993]|16|ENSG00000103335|ENST00000301015
ENSP00000257290	PDGFRA	3	3	41.44	0.536032	1.37982	negK	PDGFRA|HGNC Symbol|platelet-derived growth factor receptor, alpha polypeptide [Source:HGNC Symbol;Acc:8803]|4|ENSG00000134853|ENST00000257290
ENSP00000369446	SMAGP	2	2	71.32	0.0391398	1.3777	negK	SMAGP|HGNC Symbol|small cell adhesion glycoprotein [Source:HGNC Symbol;Acc:26918]|12|ENSG00000170545|ENST00000380103
ENSP00000327513	CSF1	2	2	69.31	0.115645	1.37604	LPS	CSF1|HGNC Symbol|colony stimulating factor 1 (macrophage) [Source:HGNC Symbol;Acc:2432]|1|ENSG00000184371|ENST00000329608
ENSP00000305790	SF3B3	2	2	41.79	0.428179	1.37336	LPS	SF3B3|HGNC Symbol|splicing factor 3b, subunit 3, 130kDa [Source:HGNC Symbol;Acc:10770]|16|ENSG00000189091|ENST00000302516
ENSP00000376800	MTPN	1	1	42.86	0.358149	1.36805	LPS	MTPN|HGNC Symbol|myotrophin [Source:HGNC Symbol;Acc:15667]|7|ENSG00000105887|ENST00000393085
ENSP00000421731	NGFR	15	15	437.68	0.0740934	1.36407	negK	NGFR|HGNC Symbol|nerve growth factor receptor [Source:HGNC Symbol;Acc:7809]|17|ENSG00000064300|ENST00000504201
ENSP00000319623	IGDCC4	1	1	39.39	0.377405	1.36233	LPS	IGDCC4|HGNC Symbol|immunoglobulin superfamily, DCC subclass, member 4 [Source:HGNC Symbol;Acc:13770]|15|ENSG00000103742|ENST00000352385
ENSP00000259324	LRRC8A	2	2	36.61	0.186776	1.36007	LPS	LRRC8A HGNC Symbol|leucine rich repeat containing 8 family, member A [Source:HGNC Symbol;Acc:19027]|ENSG00000136802|9|ENST00000259324
ENSP00000260356	THBS1	3	3	139.86	0.532822	1.35854	LPS	THBS1|HGNC Symbol|thrombospondin 1 [Source:HGNC Symbol;Acc:11785]|15|ENSG00000137801|ENST00000260356
ENSP00000329803	ZAR1	1	1	19.03	0.282514	1.35736	negK	ZAR1|HGNC Symbol|zygote arrest 1 [Source:HGNC Symbol;Acc:20436]|4|ENSG00000182223|ENST00000327939
ENSP00000273739	SLIT2	31	31	889.69	0.193694	1.35536	LPS	SLIT2|HGNC Symbol|slit homolog 2 (Drosophila) [Source:HGNC Symbol;Acc:11086]|4|ENSG00000145147|ENST00000273739
ENSP00000376553	TMEM119	4	4	195.61	0.170154	1.35292	LPS	TMEM119|HGNC Symbol|transmembrane protein 119 [Source:HGNC Symbol;Acc:27884]|12|ENSG00000183160|ENST00000392806
ENSP00000293422	MYL6	2	2	55.91	0.091202	1.3528	LPS	MYL6|HGNC Symbol|myosin, light chain 6, alkali, smooth muscle and non-muscle [Source:HGNC Symbol;Acc:7587]|12|ENSG00000092841|ENST00000293422
ENSP00000251595	HBA2	1	1	24.74	0.41458	1.3524	LPS	HBA2|HGNC Symbol|hemoglobin, alpha 2 [Source:HGNC Symbol;Acc:4824]|16|ENSG00000188536|ENST00000251595
ENSP00000254351	SDC1	5	5	194.11	0.240694	1.35081	LPS	SDC1|HGNC Symbol|syndecan 1 [Source:HGNC Symbol;Acc:10658]|2|ENSG00000115884|ENST00000254351
ENSP00000310861	KRT2	28	16	1168.53	0.405286	1.34288	negK	KRT2|HGNC Symbol|keratin 2 [Source:HGNC Symbol;Acc:6439]|12|ENSG00000172867|ENST00000309680
ENSP00000344079	ITGB4	54	1	2443.31	0.346969	1.34275	negK	ITGB4|HGNC Symbol|integrin, beta 4 [Source:HGNC Symbol;Acc:6158]|17|ENSG00000132470|ENST00000339591
ENSP00000261590	DSG2	1	1	19.43	0.346184	1.34196	LPS	DSG2|HGNC Symbol|desmoglein 2 [Source:HGNC Symbol;Acc:3049]|18|ENSG00000046604|ENST00000261590
ENSP00000309629	CFL1	3	2	124.47	0.400052	1.33482	LPS	CFL1|HGNC Symbol|cofilin 1 (non-muscle) [Source:HGNC Symbol;Acc:1874]|11|ENSG00000172757|ENST00000308162
ENSP00000312999	GNAI2	2	2	65.12	0.362015	1.33292	LPS	GNAI2 HGNC (curated)|Guanine nucleotide-binding protein G(i), alpha-2 subunit (Adenylate cyclase-inhibiting G alpha protein) [Source:UniProtKB/Swiss-Prot;Acc:P04899]|3|ENSG00000114353|ENST00000313601
ENSP00000320634	SLCO3A1	2	2	125.05	0.118001	1.32847	negK	SLCO3A1|HGNC Symbol|solute carrier organic anion transporter family, member 3A1 [Source:HGNC Symbol;Acc:10952]|15|ENSG00000176463|ENST00000318445
ENSP00000267622	TRIP11	2	2	34.25	0.332704	1.31938	negK	TRIP11 HGNC Symbol|thyroid hormone receptor interactor 11 [Source:HGNC Symbol;Acc:12305]|14|ENSG00000100815|ENST00000267622
ENSP00000353679	MME	38	38	1429.75	0.0455365	1.31868	LPS	MME|HGNC Symbol|membrane metallo-endopeptidase [Source:HGNC Symbol;Acc:7154]|3|ENSG00000196549|ENST00000360490
ENSP00000261854	SPPL2A	2	2	29.77	0.512269	1.31833	negK	SPPL2A.1 Clone-based (Vega)|Signal peptide peptidase-like 2A [Source:UniProtKB/Swiss-Prot;Acc:Q8TCT8]|15|ENSG00000138600|ENST00000261854
ENSP00000280481	FREM2	4	4	51.88	0.222414	1.31169	negK	FREM2|HGNC Symbol|FRAS1 related extracellular matrix protein 2 [Source:HGNC Symbol;Acc:25396]|13|ENSG00000150893|ENST00000280481
ENSP00000381449	ROBO1	28	27	839.89	0.243057	1.30792	LPS	ROBO1|HGNC Symbol|roundabout, axon guidance receptor, homolog 1 (Drosophila) [Source:HGNC Symbol;Acc:10249]|3|ENSG00000169855|ENST00000398412
ENSP00000257879	ITGA7	4	4	165.92	0.349011	1.30765	negK	ITGA7|HGNC Symbol|integrin, alpha 7 [Source:HGNC Symbol;Acc:6143]|12|ENSG00000135424|ENST00000257879
ENSP00000336776	EIF5A	3	3	61.78	0.0459459	1.30426	LPS	EIF5A HGNC Symbol|eukaryotic translation initiation factor 5A [Source:HGNC Symbol;Acc:3300]|ENSG00000132507|17|ENST00000336458
ENSP00000358777	ATP6AP1	1	1	21.6	0.260381	1.30393	LPS	ATP6AP1|HGNC Symbol|ATPase, H+ transporting, lysosomal accessory protein 1 [Source:HGNC Symbol;Acc:868]|X|ENSG00000071553|ENST00000369762
ENSP00000421856	TLR1	1	1	19.48	0.157329	1.30338	negK	TLR1|HGNC Symbol|toll-like receptor 1 [Source:HGNC Symbol;Acc:11847]|4|ENSG00000174125|ENST00000505940
ENSP00000215909	LGALS1	9	9	227.34	0.406198	1.30281	LPS	LGALS1|HGNC Symbol|lectin, galactoside-binding, soluble, 1 [Source:HGNC Symbol;Acc:6561]|22|ENSG00000100097|ENST00000215909
ENSP00000343939	HEPH	3	3	76.66	0.308216	1.30009	negK	HEPH|HGNC Symbol|hephaestin [Source:HGNC Symbol;Acc:4866]|X|ENSG00000089472|ENST00000343002
ENSP00000251772	PLXNA1	48	38	1323.99	0.112264	1.29982	LPS	PLXNA1|HGNC Symbol|plexin A1 [Source:HGNC Symbol;Acc:9099]|3|ENSG00000114554|ENST00000251772
ENSP00000258739	KDELR2	1	1	26.93	0.413893	1.29897	LPS	KDELR2|HGNC Symbol|KDEL (Lys-Asp-Glu-Leu) endoplasmic reticulum protein retention receptor 2 [Source:HGNC Symbol;Acc:6305]|7|ENSG00000136240|ENST00000258739
ENSP00000309782	MRGPRF	2	2	61.77	0.94336	1.29825	negK	MRGPRF|HGNC Symbol|MAS-related GPR, member F [Source:HGNC Symbol;Acc:24828]|11|ENSG00000172935|ENST00000309099
ENSP00000421860	SH3TC2	1	1	19.12	0.108929	1.29612	negK	SH3TC2|HGNC Symbol|SH3 domain and tetratricopeptide repeats 2 [Source:HGNC Symbol;Acc:29427]|5|ENSG00000169247|ENST00000512049
ENSP00000324105	ENO3	4	1	127.34	0.0912148	1.29538	negK	ENO3|HGNC Symbol|enolase 3 (beta, muscle) [Source:HGNC Symbol;Acc:3354]|17|ENSG00000108515|ENST00000323997
ENSP00000405577	CLMP	7	7	212.22	0.119391	1.29328	LPS	CLMP|HGNC Symbol|CXADR-like membrane protein [Source:HGNC Symbol;Acc:24039]|11|ENSG00000166250|ENST00000448775
ENSP00000264896	SCARB2	3	3	96.01	0.241508	1.29308	LPS	SCARB2|HGNC Symbol|scavenger receptor class B, member 2 [Source:HGNC Symbol;Acc:1665]|4|ENSG00000138760|ENST00000264896
ENSP00000363639	TXN	2	2	99.44	0.379347	1.29118	LPS	TXN|HGNC Symbol|thioredoxin [Source:HGNC Symbol;Acc:12435]|9|ENSG00000136810|ENST00000374515
ENSP00000286298	SLC26A2	2	2	131.46	0.390658	1.28819	negK	SLC26A2|HGNC Symbol|solute carrier family 26 (sulfate transporter), member 2 [Source:HGNC Symbol;Acc:10994]|5|ENSG00000155850|ENST00000286298
ENSP00000269141	CDH2	29	26	1785.41	0.268329	1.28662	negK	CDH2|HGNC Symbol|cadherin 2, type 1, N-cadherin (neuronal) [Source:HGNC Symbol;Acc:1759]|18|ENSG00000170558|ENST00000269141
ENSP00000275493	EGFR	53	50	2024.91	0.0959355	1.28567	LPS	EGFR|HGNC Symbol|epidermal growth factor receptor [Source:HGNC Symbol;Acc:3236]|7|ENSG00000146648|ENST00000275493
ENSP00000348307	SIRPA	29	29	1402.72	0.282639	1.28398	negK	SIRPA|HGNC Symbol|signal-regulatory protein alpha [Source:HGNC Symbol;Acc:9662]|20|ENSG00000198053|ENST00000356025
ENSP00000395336	SLC4A7	25	25	895.87	0.185168	1.28122	LPS	SLC4A7|HGNC Symbol|solute carrier family 4, sodium bicarbonate cotransporter, member 7 [Source:HGNC Symbol;Acc:11033]|3|ENSG00000033867|ENST00000435667
ENSP00000336627	SLITRK4	6	6	111.78	0.433319	1.27761	negK	SLITRK4|HGNC Symbol|SLIT and NTRK-like family, member 4 [Source:HGNC Symbol;Acc:23502]|X|ENSG00000179542|ENST00000338017
ENSP00000353224	TFRC	31	30	1681.64	0.12966	1.27264	LPS	TFRC|HGNC Symbol|transferrin receptor (p90, CD71) [Source:HGNC Symbol;Acc:11763]|3|ENSG00000072274|ENST00000360110
ENSP00000263559	VPS26A	1	1	44.17	0.359932	1.27148	LPS	VPS26A|HGNC Symbol|vacuolar protein sorting 26 homolog A (S. pombe) [Source:HGNC Symbol;Acc:12711]|10|ENSG00000122958|ENST00000263559
ENSP00000297283	PGAM2	1	1	34.71	0.616976	1.2689	negK	PGAM2|HGNC Symbol|phosphoglycerate mutase 2 (muscle) [Source:HGNC Symbol;Acc:8889]|7|ENSG00000164708|ENST00000297283
ENSP00000346032	ANXA2	19	19	1029.3	0.238758	1.26844	LPS	ANXA2|HGNC Symbol|annexin A2 [Source:HGNC Symbol;Acc:537]|15|ENSG00000182718|ENST00000332680
ENSP00000357695	S100A16	5	5	186.79	0.257362	1.26548	LPS	S100A16 HGNC Symbol|S100 calcium binding protein A16 [Source:HGNC Symbol;Acc:20441]|ENSG00000188643|1|ENST00000368706
ENSP00000400010	PTPRJ	3	3	57.9	0.390696	1.26433	negK	PTPRJ HGNC Symbol|protein tyrosine phosphatase, receptor type, J [Source:HGNC Symbol;Acc:9673]|11|ENSG00000149177|ENST00000418331
ENSP00000296591	EDIL3	27	27	994.69	0.203688	1.264	LPS	EDIL3|HGNC Symbol|EGF-like repeats and discoidin I-like domains 3 [Source:HGNC Symbol;Acc:3173]|5|ENSG00000164176|ENST00000296591
ENSP00000265371	NRP1	43	41	2277.05	0.0377808	1.26315	negK	NRP1|HGNC Symbol|neuropilin 1 [Source:HGNC Symbol;Acc:8004]|10|ENSG00000099250|ENST00000265371
ENSP00000328216	ORAI1	1	1	31.57	0.192577	1.26165	LPS	ORAI1|HGNC Symbol|ORAI calcium release-activated calcium modulator 1 [Source:HGNC Symbol;Acc:25896]|12|ENSG00000182500|ENST00000330079
ENSP00000347512	CD47	3	3	157.44	0.219806	1.25889	LPS	CD47|HGNC Symbol|CD47 molecule [Source:HGNC Symbol;Acc:1682]|3|ENSG00000196776|ENST00000355354
ENSP00000363852	SLC44A1	9	9	283.14	0.399747	1.25702	LPS	SLC44A1|HGNC Symbol|solute carrier family 44, member 1 [Source:HGNC Symbol;Acc:18798]|9|ENSG00000070214|ENST00000374720
ENSP00000259254	GYPC	1	1	120.2	0.236522	1.25417	LPS	GYPC|HGNC Symbol|glycophorin C (Gerbich blood group) [Source:HGNC Symbol;Acc:4704]|2|ENSG00000136732|ENST00000259254
ENSP00000259875	DDR1	5	4	134.66	0.381989	1.25271	negK	DDR1|HGNC Symbol|discoidin domain receptor tyrosine kinase 1 [Source:HGNC Symbol;Acc:2730]|HSCHR6_MHC_COX|ENSG00000137332|ENST00000259875
ENSP00000321573	DCBLD2	34	34	1643.98	0.0820882	1.24814	negK	DCBLD2|HGNC Symbol|discoidin, CUB and LCCL domain containing 2 [Source:HGNC Symbol;Acc:24627]|3|ENSG00000057019|ENST00000326840
ENSP00000356320	ULBP2	5	5	141.19	0.426235	1.24786	LPS	ULBP2|HGNC Symbol|UL16 binding protein 2 [Source:HGNC Symbol;Acc:14894]|6|ENSG00000131015|ENST00000367351
ENSP00000415031	NFASC	30	2	991.73	0.34579	1.24783	LPS	NFASC|HGNC Symbol|neurofascin [Source:HGNC Symbol;Acc:29866]|1|ENSG00000163531|ENST00000430393
ENSP00000188790	FAP	35	34	1462.22	0.0930741	1.24511	LPS	FAP|HGNC Symbol|fibroblast activation protein, alpha [Source:HGNC Symbol;Acc:3590]|2|ENSG00000078098|ENST00000188790
ENSP00000217652	MYL12A	3	2	79.74	0.421605	1.24428	LPS	MYL12A|HGNC Symbol|myosin, light chain 12A, regulatory, non-sarcomeric [Source:HGNC Symbol;Acc:16701]|18|ENSG00000101608|ENST00000217652
ENSP00000300671	DNAH17	1	1	36.23	0.138594	1.24269	negK	DNAH17|HGNC Symbol|dynein, axonemal, heavy chain 17 [Source:HGNC Symbol;Acc:2946]|17|ENSG00000187775|ENST00000300671
ENSP00000370588	CD99	6	4	401.59	0.284721	1.24054	LPS	CD99|HGNC Symbol|CD99 molecule [Source:HGNC Symbol;Acc:7082]|X|ENSG00000002586|ENST00000381192
ENSP00000366084	ABCC4	13	12	431.85	0.326729	1.23996	LPS	ABCC4|HGNC Symbol|ATP-binding cassette, sub-family C (CFTR/MRP), member 4 [Source:HGNC Symbol;Acc:55]|13|ENSG00000125257|ENST00000376887
ENSP00000374576	ALCAM	54	54	3250.76	0.210853	1.23928	negK	ALCAM HGNC (curated)|CD166 antigen Precursor (Activated leukocyte cell adhesion molecule)(CD166 antigen) [Source:UniProtKB/Swiss-Prot;Acc:Q13740]|3|ENSG00000170017|ENST00000389926
ENSP00000252483	PVRL2	19	6	756.44	0.28581	1.23831	LPS	PVRL2|HGNC Symbol|poliovirus receptor-related 2 (herpesvirus entry mediator B) [Source:HGNC Symbol;Acc:9707]|19|ENSG00000130202|ENST00000252483
ENSP00000200181	ITGB4	89	27	3298.18	0.633527	1.2381	negK	ITGB4|HGNC Symbol|integrin, beta 4 [Source:HGNC Symbol;Acc:6158]|17|ENSG00000132470|ENST00000200181
ENSP00000360671	SLC25A5	4	4	89.07	0.467248	1.23332	LPS	SLC25A5 HGNC (curated)|ADP/ATP translocase 2 (Adenine nucleotide translocator 2)(ANT 2)(ADP,ATP carrier protein 2)(Solute carrier family 25 member 5)(ADP,ATP carrier protein, fibroblast isoform) [Source:UniProtKB/Swiss-Prot;Acc:P05141]|X|ENSG00000005022|ENST00000317881
ENSP00000349053	GANAB	6	6	123.2	0.0388064	1.23114	LPS	GANAB HGNC Symbol|glucosidase, alpha; neutral AB [Source:HGNC Symbol;Acc:4138]|ENSG00000089597|11|ENST00000356638
ENSP00000380227	ITGA4	24	24	815.56	0.17489	1.23043	negK	ITGA4|HGNC Symbol|integrin, alpha 4 (antigen CD49D, alpha 4 subunit of VLA-4 receptor) [Source:HGNC Symbol;Acc:6140]|2|ENSG00000115232|ENST00000397033
ENSP00000382125	MICA	2	2	54.56	0.610914	1.227	negK	MICA HGNC Symbol|MHC class I polypeptide-related sequence A [Source:HGNC Symbol;Acc:7090]|6|ENSG00000204520|ENST00000399172
ENSP00000268150	MFGE8	9	9	271.83	0.458683	1.21636	LPS	MFGE8|HGNC Symbol|milk fat globule-EGF factor 8 protein [Source:HGNC Symbol;Acc:7036]|15|ENSG00000140545|ENST00000268150
ENSP00000388336	SYPL1	9	9	386.94	0.378225	1.21522	LPS	SYPL1|HGNC Symbol|synaptophysin-like 1 [Source:HGNC Symbol;Acc:11507]|7|ENSG00000008282|ENST00000455385
ENSP00000353731	DPP4	6	6	244.2	0.114742	1.21383	LPS	DPP4|HGNC Symbol|dipeptidyl-peptidase 4 [Source:HGNC Symbol;Acc:3009]|2|ENSG00000197635|ENST00000360534
ENSP00000351755	LPAR1	3	3	111.89	0.313522	1.21317	LPS	LPAR1|HGNC Symbol|lysophosphatidic acid receptor 1 [Source:HGNC Symbol;Acc:3166]|9|ENSG00000198121|ENST00000358883
ENSP00000354107	SLC6A6	2	2	52.07	0.48786	1.21223	negK	SLC6A6|HGNC Symbol|solute carrier family 6 (neurotransmitter transporter, taurine), member 6 [Source:HGNC Symbol;Acc:11052]|3|ENSG00000131389|ENST00000360861
ENSP00000372325	NLGN4Y	6	3	137.77	0.488058	1.21067	negK	NLGN4Y HGNC Symbol|neuroligin 4, Y-linked [Source:HGNC Symbol;Acc:15529]|Y|ENSG00000165246|ENST00000382872
ENSP00000356898	DDR2	20	19	605.71	0.232792	1.20935	LPS	DDR2|HGNC Symbol|discoidin domain receptor tyrosine kinase 2 [Source:HGNC Symbol;Acc:2731]|1|ENSG00000162733|ENST00000367921
ENSP00000304277	TM4SF1	1	1	34.51	0.421926	1.20896	LPS	TM4SF1|HGNC Symbol|transmembrane 4 L six family member 1 [Source:HGNC Symbol;Acc:11853]|3|ENSG00000169908|ENST00000305366
ENSP00000421035	LY75-CD302	7	7	119.26	0.506268	1.20864	LPS	LY75-CD302|HGNC Symbol|LY75-CD302 readthrough [Source:HGNC Symbol;Acc:38828]|2|ENSG00000248672|ENST00000505052
ENSP00000380860	MET	13	13	306.86	0.257333	1.20829	LPS	MET HGNC (curated)|Hepatocyte growth factor receptor Precursor (HGF receptor)(EC 2.7.10.1)(Scatter factor receptor)(SF receptor)(HGF/SF receptor)(Met proto-oncogene tyrosine kinase)(c-Met) [Source:UniProtKB/Swiss-Prot;Acc:P08581]|7|ENSG00000105976|ENST00000397752
ENSP00000319152	SLC29A1	9	9	365.24	0.16101	1.20633	LPS	SLC29A1|HGNC Symbol|solute carrier family 29 (nucleoside transporters), member 1 [Source:HGNC Symbol;Acc:11003]|6|ENSG00000112759|ENST00000313248
ENSP00000231368	LNPEP	9	9	341.28	0.349276	1.20538	LPS	LNPEP|HGNC Symbol|leucyl/cystinyl aminopeptidase [Source:HGNC Symbol;Acc:6656]|5|ENSG00000113441|ENST00000231368
ENSP00000273951	GC	1	1	30.09	0.407145	1.20182	LPS	GC|HGNC Symbol|group-specific component (vitamin D binding protein) [Source:HGNC Symbol;Acc:4187]|4|ENSG00000145321|ENST00000273951
ENSP00000327290	ITGA11	30	29	676.65	0.254145	1.19967	negK	ITGA11|HGNC Symbol|integrin, alpha 11 [Source:HGNC Symbol;Acc:6136]|15|ENSG00000137809|ENST00000315757
ENSP00000418725	ITGB1	7	1	420.75	0.467798	1.19694	negK	ITGB1|HGNC Symbol|integrin, beta 1 (fibronectin receptor, beta polypeptide, antigen CD29 includes MDF2, MSK12) [Source:HGNC Symbol;Acc:6153]|10|ENSG00000150093|ENST00000488494
ENSP00000434818	TSPAN4	6	6	159.87	0.49722	1.19605	LPS	TSPAN4 HGNC Symbol|tetraspanin 4 [Source:HGNC Symbol;Acc:11859]|11|ENSG00000214063|ENST00000532375
ENSP00000271836	ADAM15	15	15	429.45	0.182783	1.19559	negK	ADAM15|HGNC Symbol|ADAM metallopeptidase domain 15 [Source:HGNC Symbol;Acc:193]|1|ENSG00000143537|ENST00000271836
ENSP00000261693	SCARB1	1	1	34.08	0.514029	1.19519	LPS	SCARB1|HGNC Symbol|scavenger receptor class B, member 1 [Source:HGNC Symbol;Acc:1664]|12|ENSG00000073060|ENST00000261693
ENSP00000316664	IGSF8	19	19	656.64	0.287964	1.19497	negK	IGSF8|HGNC Symbol|immunoglobulin superfamily, member 8 [Source:HGNC Symbol;Acc:17813]|1|ENSG00000162729|ENST00000314485
ENSP00000343764	TTN	3	2	81.37	0.338992	1.19143	negK	TTN HGNC Symbol|titin [Source:HGNC Symbol;Acc:12403]|ENSG00000155657|2|ENST00000342992
ENSP00000263980	SLC9A1	2	2	62.18	0.399768	1.19042	LPS	SLC9A1|HGNC Symbol|solute carrier family 9 (sodium/hydrogen exchanger), member 1 [Source:HGNC Symbol;Acc:11071]|1|ENSG00000090020|ENST00000263980
ENSP00000351209	EPHA2	48	41	1717.09	0.463883	1.18792	LPS	EPHA2|HGNC Symbol|EPH receptor A2 [Source:HGNC Symbol;Acc:3386]|1|ENSG00000142627|ENST00000358432
ENSP00000000412	M6PR	4	4	182.19	0.397846	1.18373	LPS	M6PR|HGNC Symbol|mannose-6-phosphate receptor (cation dependent) [Source:HGNC Symbol;Acc:6752]|12|ENSG00000003056|ENST00000000412
ENSP00000344786	NFASC	29	1	988.12	0.409614	1.18336	LPS	NFASC|HGNC Symbol|neurofascin [Source:HGNC Symbol;Acc:29866]|1|ENSG00000163531|ENST00000339876
ENSP00000312506	CSPG4	84	84	5668.54	0.260215	1.17786	LPS	CSPG4|HGNC Symbol|chondroitin sulfate proteoglycan 4 [Source:HGNC Symbol;Acc:2466]|15|ENSG00000173546|ENST00000308508
ENSP00000230461	TMEM30A	8	6	196.55	0.331177	1.17767	LPS	TMEM30A|HGNC Symbol|transmembrane protein 30A [Source:HGNC Symbol;Acc:16667]|6|ENSG00000112697|ENST00000230461
ENSP00000229708	ULBP1	1	1	23.2	0.312369	1.17651	LPS	ULBP1|HGNC Symbol|UL16 binding protein 1 [Source:HGNC Symbol;Acc:14893]|6|ENSG00000111981|ENST00000229708
ENSP00000341083	NPR2	4	4	121.22	0.722751	1.17379	negK	NPR2|HGNC Symbol|natriuretic peptide receptor B/guanylate cyclase B (atrionatriuretic peptide receptor B) [Source:HGNC Symbol;Acc:7944]|9|ENSG00000159899|ENST00000342694
ENSP00000376150	SLC16A3	3	3	94.38	0.513587	1.17321	LPS	SLC16A3|HGNC Symbol|solute carrier family 16, member 3 (monocarboxylic acid transporter 4) [Source:HGNC Symbol;Acc:10924]|17|ENSG00000141526|ENST00000392339
ENSP00000216877	PTPRA	21	20	741.76	0.152478	1.17044	negK	PTPRA|HGNC Symbol|protein tyrosine phosphatase, receptor type, A [Source:HGNC Symbol;Acc:9664]|20|ENSG00000132670|ENST00000216877
ENSP00000353656	CDH4	10	6	267.02	0.525053	1.17031	LPS	CDH4|HGNC Symbol|cadherin 4, type 1, R-cadherin (retinal) [Source:HGNC Symbol;Acc:1763]|20|ENSG00000179242|ENST00000360469
ENSP00000285141	PIEZO2	1	1	20.02	0.425707	1.16748	negK	PIEZO2|HGNC Symbol|piezo-type mechanosensitive ion channel component 2 [Source:HGNC Symbol;Acc:26270]|18|ENSG00000154864|ENST00000285141
ENSP00000266581	AMIGO2	2	2	44.06	0.331745	1.1671	negK	AMIGO2|HGNC Symbol|adhesion molecule with Ig-like domain 2 [Source:HGNC Symbol;Acc:24073]|12|ENSG00000139211|ENST00000266581
ENSP00000338413	UBA1	2	1	40.25	0.564121	1.16638	LPS	UBA1|HGNC Symbol|ubiquitin-like modifier activating enzyme 1 [Source:HGNC Symbol;Acc:12469]|X|ENSG00000130985|ENST00000335972
ENSP00000260600	ADCY3	1	1	20.37	0.738886	1.16496	negK	ADCY3|HGNC Symbol|adenylate cyclase 3 [Source:HGNC Symbol;Acc:234]|2|ENSG00000138031|ENST00000260600
ENSP00000262461	SLC12A2	14	14	495.16	0.464127	1.1645	LPS	SLC12A2|HGNC Symbol|solute carrier family 12 (sodium/potassium/chloride transporters), member 2 [Source:HGNC Symbol;Acc:10911]|5|ENSG00000064651|ENST00000262461
ENSP00000352288	PLXNB2	53	53	2235.76	0.309492	1.16317	LPS	PLXNB2|HGNC Symbol|plexin B2 [Source:HGNC Symbol;Acc:9104]|22|ENSG00000196576|ENST00000359337
ENSP00000358765	TPBG	13	13	710.53	0.112573	1.16263	negK	TPBG|HGNC Symbol|trophoblast glycoprotein [Source:HGNC Symbol;Acc:12004]|6|ENSG00000146242|ENST00000369750
ENSP00000261772	AARS	5	5	82.87	0.406105	1.16138	LPS	AARS|HGNC Symbol|alanyl-tRNA synthetase [Source:HGNC Symbol;Acc:20]|16|ENSG00000090861|ENST00000261772
ENSP00000318472	NCAM1	39	14	1961.07	0.289449	1.16046	LPS	NCAM1|HGNC Symbol|neural cell adhesion molecule 1 [Source:HGNC Symbol;Acc:7656]|11|ENSG00000149294|ENST00000316851
ENSP00000355968	SLC30A1	15	15	387.77	0.112854	1.16035	LPS	SLC30A1|HGNC Symbol|solute carrier family 30 (zinc transporter), member 1 [Source:HGNC Symbol;Acc:11012]|1|ENSG00000170385|ENST00000367001
ENSP00000261908	NEO1	30	30	1260.49	0.43361	1.15506	negK	NEO1|HGNC Symbol|neogenin 1 [Source:HGNC Symbol;Acc:7754]|15|ENSG00000067141|ENST00000261908
ENSP00000358499	CD58	6	6	228.55	0.0125627	1.15473	negK	CD58|HGNC Symbol|CD58 molecule [Source:HGNC Symbol;Acc:1688]|1|ENSG00000116815|ENST00000369487
ENSP00000387203	TMEM237	5	5	162.11	0.518416	1.15399	LPS	TMEM237 HGNC Symbol|transmembrane protein 237 [Source:HGNC Symbol;Acc:14432]|2|ENSG00000155755|ENST00000409444
ENSP00000356789	ATP1B1	13	12	634.09	0.412026	1.15398	LPS	ATP1B1 HGNC (curated)|Sodium/potassium-transporting ATPase subunit beta-1 (Sodium/potassium-dependent ATPase subunit beta-1) [Source:UniProtKB/Swiss-Prot;Acc:P05026]|1|ENSG00000143153|ENST00000367815
ENSP00000261622	SLC7A5	6	6	354.93	0.202239	1.15302	LPS	SLC7A5|HGNC Symbol|solute carrier family 7 (amino acid transporter light chain, L system), member 5 [Source:HGNC Symbol;Acc:11063]|16|ENSG00000103257|ENST00000261622
ENSP00000307156	LAMB2	2	1	46.59	0.552593	1.15295	negK	LAMB2 HGNC Symbol|laminin, beta 2 (laminin S) [Source:HGNC Symbol;Acc:6487]|ENSG00000172037|3|ENST00000305544
ENSP00000290401	NPTN	15	15	914.77	0.195378	1.15225	LPS	NPTN|HGNC Symbol|neuroplastin [Source:HGNC Symbol;Acc:17867]|15|ENSG00000156642|ENST00000345330
ENSP00000323901	FZD2	15	10	332.62	0.256942	1.15088	LPS	FZD2|HGNC Symbol|frizzled family receptor 2 [Source:HGNC Symbol;Acc:4040]|17|ENSG00000180340|ENST00000315323
ENSP00000348841	ASPH	1	1	24.01	0.539257	1.14923	LPS	ASPH|HGNC Symbol|aspartate beta-hydroxylase [Source:HGNC Symbol;Acc:757]|8|ENSG00000198363|ENST00000356457
ENSP00000312070	PCDHGC3	20	20	806.85	0.490102	1.1492	negK	PCDHGC3|HGNC Symbol|protocadherin gamma subfamily C, 3 [Source:HGNC Symbol;Acc:8716]|5|ENSG00000240184|ENST00000308177
ENSP00000234256	SLC1A4	11	11	567.11	0.448994	1.14627	LPS	SLC1A4|HGNC Symbol|solute carrier family 1 (glutamate/neutral amino acid transporter), member 4 [Source:HGNC Symbol;Acc:10942]|2|ENSG00000115902|ENST00000234256
ENSP00000393887	AHSG	7	7	243.26	0.695258	1.14569	negK	AHSG|HGNC Symbol|alpha-2-HS-glycoprotein [Source:HGNC Symbol;Acc:349]|3|ENSG00000145192|ENST00000411641
ENSP00000320084	CD276	14	12	912.53	0.190861	1.14409	negK	CD276|HGNC Symbol|CD276 molecule [Source:HGNC Symbol;Acc:19137]|15|ENSG00000103855|ENST00000318443
ENSP00000257857	CD63	8	8	215.99	0.341259	1.14225	LPS	CD63|HGNC Symbol|CD63 molecule [Source:HGNC Symbol;Acc:1692]|12|ENSG00000135404|ENST00000257857
ENSP00000290200	IL10RB	4	4	88.99	0.413046	1.14099	negK	IL10RB|HGNC Symbol|interleukin 10 receptor, beta [Source:HGNC Symbol;Acc:5965]|21|ENSG00000243646|ENST00000290200
ENSP00000368752	PRNP	8	8	311.53	0.750753	1.13996	negK	PRNP|HGNC Symbol|prion protein [Source:HGNC Symbol;Acc:9449]|20|ENSG00000171867|ENST00000379440
ENSP00000367202	RECK	8	8	176.72	0.612936	1.13993	negK	RECK|HGNC Symbol|reversion-inducing-cysteine-rich protein with kazal motifs [Source:HGNC Symbol;Acc:11345]|9|ENSG00000122707|ENST00000377966
ENSP00000352138	KIRREL	14	14	447.18	0.502474	1.13906	LPS	KIRREL|HGNC Symbol|kin of IRRE like (Drosophila) [Source:HGNC Symbol;Acc:15734]|1|ENSG00000183853|ENST00000359209
ENSP00000354085	ANKHD1	2	1	61.21	0.747099	1.13503	negK	ANKHD1 HGNC Symbol|ankyrin repeat and KH domain containing 1 [Source:HGNC Symbol;Acc:24714]|5|ENSG00000131503|ENST00000360839
ENSP00000280612	SLC7A11	2	2	53.8	0.386907	1.13501	LPS	SLC7A11 HGNC Symbol|solute carrier family 7 (anionic amino acid transporter light chain, xc- system), member 11 [Source:HGNC Symbol;Acc:11059]|4|ENSG00000151012|ENST00000280612
ENSP00000242786	CD97	21	21	970.27	0.142233	1.13478	LPS	CD97|HGNC Symbol|CD97 molecule [Source:HGNC Symbol;Acc:1711]|19|ENSG00000123146|ENST00000242786
ENSP00000261023	ITGAV	71	71	3501.44	0.258315	1.13354	LPS	ITGAV|HGNC Symbol|integrin, alpha V (vitronectin receptor, alpha polypeptide, antigen CD51) [Source:HGNC Symbol;Acc:6150]|2|ENSG00000138448|ENST00000261023
ENSP00000007722	ITGA3	42	42	2422.85	0.0713081	1.13175	negK	ITGA3|HGNC Symbol|integrin, alpha 3 (antigen CD49C, alpha 3 subunit of VLA-3 receptor) [Source:HGNC Symbol;Acc:6139]|17|ENSG00000005884|ENST00000007722
ENSP00000317232	FKBP10	2	2	41.04	0.513438	1.13133	LPS	FKBP10 HGNC Symbol|FK506 binding protein 10, 65 kDa [Source:HGNC Symbol;Acc:18169]|ENSG00000141756|17|ENST00000321562
ENSP00000355082	PCDH18	5	5	118.14	0.358379	1.13067	LPS	PCDH18|HGNC Symbol|protocadherin 18 [Source:HGNC Symbol;Acc:14268]|4|ENSG00000189184|ENST00000344876
ENSP00000263398	CD44	29	29	1992.05	0.219951	1.13017	negK	CD44|HGNC Symbol|CD44 molecule (Indian blood group) [Source:HGNC Symbol;Acc:1681]|11|ENSG00000026508|ENST00000263398
ENSP00000254958	JAG1	24	23	646.94	0.277215	1.13016	LPS	JAG1|HGNC Symbol|jagged 1 [Source:HGNC Symbol;Acc:6188]|20|ENSG00000101384|ENST00000254958
ENSP00000296955	DCBLD1	7	7	148.92	0.381415	1.12984	LPS	DCBLD1|HGNC Symbol|discoidin, CUB and LCCL domain containing 1 [Source:HGNC Symbol;Acc:21479]|6|ENSG00000164465|ENST00000296955
ENSP00000339553	TNC	56	1	2877.55	0.542085	1.12974	LPS	TNC|HGNC Symbol|tenascin C [Source:HGNC Symbol;Acc:5318]|9|ENSG00000041982|ENST00000341037
ENSP00000376899	PTGFRN	31	31	1338.13	0.244176	1.12973	negK	PTGFRN|HGNC Symbol|prostaglandin F2 receptor negative regulator [Source:HGNC Symbol;Acc:9601]|1|ENSG00000134247|ENST00000393203
ENSP00000270233	BCAM	10	10	276.77	0.479437	1.12971	LPS	BCAM|HGNC Symbol|basal cell adhesion molecule (Lutheran blood group) [Source:HGNC Symbol;Acc:6722]|19|ENSG00000187244|ENST00000270233
ENSP00000216218	ST13	2	2	68.06	0.581244	1.12949	negK	ST13|HGNC Symbol|suppression of tumorigenicity 13 (colon carcinoma) (Hsp70 interacting protein) [Source:HGNC Symbol;Acc:11343]|22|ENSG00000100380|ENST00000216218
ENSP00000264107	ITGA6	53	53	2559.65	0.50098	1.12882	negK	ITGA6|HGNC Symbol|integrin, alpha 6 [Source:HGNC Symbol;Acc:6142]|2|ENSG00000091409|ENST00000264107
ENSP00000339063	EEF1A1	12	3	474.46	0.53975	1.12641	LPS	EEF1A1 HGNC (curated)|Elongation factor 1-alpha 1 (EF-1-alpha-1)(Elongation factor 1 A-1)(eEF1A-1)(Elongation factor Tu)(EF-Tu)(Leukocyte receptor cluster member 7) [Source:UniProtKB/Swiss-Prot;Acc:P68104]|6|ENSG00000156508|ENST00000316292
ENSP00000373783	LOXL2	12	12	208.58	0.420427	1.12548	LPS	LOXL2|HGNC Symbol|lysyl oxidase-like 2 [Source:HGNC Symbol;Acc:6666]|8|ENSG00000134013|ENST00000389131
ENSP00000264039	GPC1	25	25	1193.86	0.579585	1.12525	negK	GPC1|HGNC Symbol|glypican 1 [Source:HGNC Symbol;Acc:4449]|2|ENSG00000063660|ENST00000264039
ENSP00000300107	CLPX	1	1	22.6	0.505692	1.12393	negK	CLPX|HGNC Symbol|ClpX caseinolytic peptidase X homolog (E. coli) [Source:HGNC Symbol;Acc:2088]|15|ENSG00000166855|ENST00000300107
ENSP00000257515	FAM189A2	1	1	26.14	0.766435	1.11961	negK	FAM189A2|HGNC Symbol|family with sequence similarity 189, member A2 [Source:HGNC Symbol;Acc:24820]|9|ENSG00000135063|ENST00000257515
ENSP00000352513	MPZL1	8	8	299.46	0.547603	1.11815	LPS	MPZL1|HGNC Symbol|myelin protein zero-like 1 [Source:HGNC Symbol;Acc:7226]|1|ENSG00000197965|ENST00000359523
ENSP00000348589	CACNA2D1	18	18	525.77	0.539946	1.11751	LPS	CACNA2D1|HGNC Symbol|calcium channel, voltage-dependent, alpha 2/delta subunit 1 [Source:HGNC Symbol;Acc:1399]|7|ENSG00000153956|ENST00000356253
ENSP00000355378	PLXNB3	6	6	123.03	0.731483	1.11666	negK	PLXNB3|HGNC Symbol|plexin B3 [Source:HGNC Symbol;Acc:9105]|X|ENSG00000198753|ENST00000361971
ENSP00000344322	SLC23A2	4	4	171.51	0.625699	1.11557	negK	SLC23A2|HGNC Symbol|solute carrier family 23 (nucleobase transporters), member 2 [Source:HGNC Symbol;Acc:10973]|20|ENSG00000089057|ENST00000338244
ENSP00000224237	VIM	3	3	93.5	0.555442	1.11323	LPS	VIM|HGNC Symbol|vimentin [Source:HGNC Symbol;Acc:12692]|10|ENSG00000026025|ENST00000224237
ENSP00000337451	EPHA3	60	50	2917.16	0.386313	1.11303	LPS	EPHA3|HGNC Symbol|EPH receptor A3 [Source:HGNC Symbol;Acc:3387]|3|ENSG00000044524|ENST00000336596
ENSP00000301678	ITFG3	16	16	1072.44	0.423364	1.11301	negK	ITFG3|HGNC Symbol|integrin alpha FG-GAP repeat containing 3 [Source:HGNC Symbol;Acc:14163]|16|ENSG00000167930|ENST00000301678
ENSP00000272317	RPS27A	4	4	274.91	0.436576	1.11164	LPS	RPS27A|HGNC Symbol|ribosomal protein S27a [Source:HGNC Symbol;Acc:10417]|2|ENSG00000143947|ENST00000272317
ENSP00000305449	CNNM3	1	1	22.61	0.880863	1.11094	negK	CNNM3|HGNC Symbol|cyclin M3 [Source:HGNC Symbol;Acc:104]|2|ENSG00000168763|ENST00000305510
ENSP00000415027	C16orf96	2	1	36.65	0.456009	1.11065	LPS	C16orf96 HGNC Symbol|chromosome 16 open reading frame 96 [Source:HGNC Symbol;Acc:40031]|16|ENSG00000205832|ENST00000444310
ENSP00000324173	HSPA5	2	1	188.58	0.865299	1.1087	negK	HSPA5|HGNC Symbol|heat shock 70kDa protein 5 (glucose-regulated protein, 78kDa) [Source:HGNC Symbol;Acc:5238]|9|ENSG00000044574|ENST00000324460
ENSP00000377862	FAT4	22	21	889.83	0.532329	1.10822	LPS	FAT4|HGNC Symbol|FAT tumor suppressor homolog 4 (Drosophila) [Source:HGNC Symbol;Acc:23109]|4|ENSG00000196159|ENST00000394329
ENSP00000302289	EMB	8	8	201.12	0.144461	1.10735	negK	EMB|HGNC Symbol|embigin [Source:HGNC Symbol;Acc:30465]|5|ENSG00000170571|ENST00000303221
ENSP00000419000	LSAMP	14	14	497.58	0.62667	1.1064	negK	LSAMP HGNC Symbol|limbic system-associated membrane protein [Source:HGNC Symbol;Acc:6705]|3|ENSG00000185565|ENST00000490035
ENSP00000324101	CD151	8	8	259.62	0.539454	1.10568	LPS	CD151|HGNC Symbol|CD151 molecule (Raph blood group) [Source:HGNC Symbol;Acc:1630]|11|ENSG00000177697|ENST00000322008
ENSP00000284240	THY1	7	7	567.77	0.549723	1.10537	LPS	THY1|HGNC Symbol|Thy-1 cell surface antigen [Source:HGNC Symbol;Acc:11801]|11|ENSG00000154096|ENST00000284240
ENSP00000305288	NLGN2	4	1	107.23	0.604575	1.10535	negK	NLGN2|HGNC Symbol|neuroligin 2 [Source:HGNC Symbol;Acc:14290]|17|ENSG00000169992|ENST00000302926
ENSP00000351995	AXL	22	22	643.71	0.480241	1.10338	LPS	AXL HGNC Symbol|AXL receptor tyrosine kinase [Source:HGNC Symbol;Acc:905]|19|ENSG00000167601|ENST00000359092
ENSP00000340210	CD59	9	9	396.59	0.505205	1.10307	LPS	CD59|HGNC Symbol|CD59 molecule, complement regulatory protein [Source:HGNC Symbol;Acc:1689]|11|ENSG00000085063|ENST00000351554
ENSP00000363040	MEGF9	1	1	35.79	0.94958	1.10286	negK	MEGF9|HGNC Symbol|multiple EGF-like-domains 9 [Source:HGNC Symbol;Acc:3234]|9|ENSG00000106780|ENST00000373930
ENSP00000382342	ABCC1	33	33	1170.03	0.43806	1.10118	LPS	ABCC1|HGNC Symbol|ATP-binding cassette, sub-family C (CFTR/MRP), member 1 [Source:HGNC Symbol;Acc:51]|16|ENSG00000103222|ENST00000399410
ENSP00000234590	ENO1	19	16	650.43	0.557318	1.10103	LPS	ENO1|HGNC Symbol|enolase 1, (alpha) [Source:HGNC Symbol;Acc:3350]|1|ENSG00000074800|ENST00000234590
ENSP00000262067	TSPAN13	1	1	30.92	0.524664	1.10056	LPS	TSPAN13|HGNC Symbol|tetraspanin 13 [Source:HGNC Symbol;Acc:21643]|7|ENSG00000106537|ENST00000262067
ENSP00000333298	LAMP1	3	3	109.08	0.458941	1.10022	LPS	LAMP1|HGNC Symbol|lysosomal-associated membrane protein 1 [Source:HGNC Symbol;Acc:6499]|13|ENSG00000185896|ENST00000332556
ENSP00000360120	ROR1	9	9	197.91	0.696524	1.09959	LPS	ROR1|HGNC Symbol|receptor tyrosine kinase-like orphan receptor 1 [Source:HGNC Symbol;Acc:10256]|1|ENSG00000185483|ENST00000371079
ENSP00000309968	ADAM17	11	11	402.97	0.574076	1.0984	LPS	ADAM17|HGNC Symbol|ADAM metallopeptidase domain 17 [Source:HGNC Symbol;Acc:195]|2|ENSG00000151694|ENST00000310823
ENSP00000014935	DNASE1L1	8	8	242.29	0.584432	1.09791	LPS	DNASE1L1|HGNC Symbol|deoxyribonuclease I-like 1 [Source:HGNC Symbol;Acc:2957]|X|ENSG00000013563|ENST00000014935
ENSP00000303351	ITGB1	80	70	3450.62	0.230833	1.09672	negK	ITGB1|HGNC Symbol|integrin, beta 1 (fibronectin receptor, beta polypeptide, antigen CD29 includes MDF2, MSK12) [Source:HGNC Symbol;Acc:6153]|10|ENSG00000150093|ENST00000302278
ENSP00000308208	MMP14	24	24	1121.07	0.468462	1.09637	LPS	MMP14|HGNC Symbol|matrix metallopeptidase 14 (membrane-inserted) [Source:HGNC Symbol;Acc:7160]|14|ENSG00000157227|ENST00000311852
ENSP00000306864	VASN	12	12	761.78	0.362166	1.09589	LPS	VASN|HGNC Symbol|vasorin [Source:HGNC Symbol;Acc:18517]|16|ENSG00000168140|ENST00000304735
ENSP00000405544	CD99	3	1	141.24	0.955862	1.09485	negK	CD99|HGNC Symbol|CD99 molecule [Source:HGNC Symbol;Acc:7082]|X|ENSG00000002586|ENST00000449611
ENSP00000287097	CD109	51	50	3525.56	0.384019	1.09463	negK	CD109|HGNC Symbol|CD109 molecule [Source:HGNC Symbol;Acc:21685]|6|ENSG00000156535|ENST00000287097
ENSP00000072516	IL1RAP	5	5	132.97	0.736545	1.0924	negK	IL1RAP|HGNC Symbol|interleukin 1 receptor accessory protein [Source:HGNC Symbol;Acc:5995]|3|ENSG00000196083|ENST00000072516
ENSP00000317790	SPTBN5	4	3	60.8	0.602839	1.0907	negK	SPTBN5 HGNC (automatic)|Spectrin beta chain, brain 4 (Spectrin, non-erythroid beta chain 4)(Beta-V spectrin)(BSPECV) [Source:UniProtKB/Swiss-Prot;Acc:Q9NRC6]|15|ENSG00000137877|ENST00000320955
ENSP00000385135	SLC44A2	27	26	922.27	0.644648	1.08998	negK	SLC44A2 HGNC Symbol|solute carrier family 44, member 2 [Source:HGNC Symbol;Acc:17292]|ENSG00000129353|19|ENST00000407327
ENSP00000268613	CDH13	27	27	1375.94	0.614251	1.08986	negK	CDH13|HGNC Symbol|cadherin 13, H-cadherin (heart) [Source:HGNC Symbol;Acc:1753]|16|ENSG00000140945|ENST00000268613
ENSP00000366460	PLXDC2	6	6	346.29	0.631783	1.08803	LPS	PLXDC2|HGNC Symbol|plexin domain containing 2 [Source:HGNC Symbol;Acc:21013]|10|ENSG00000120594|ENST00000377252
ENSP00000350896	EPHB4	41	35	1542.68	0.403427	1.08765	LPS	EPHB4|HGNC Symbol|EPH receptor B4 [Source:HGNC Symbol;Acc:3395]|7|ENSG00000196411|ENST00000358173
ENSP00000366243	TMEM2	23	23	567.02	0.68314	1.08677	negK	TMEM2|HGNC Symbol|transmembrane protein 2 [Source:HGNC Symbol;Acc:11869]|9|ENSG00000135048|ENST00000377044
ENSP00000306276	LRRC15	27	27	1350.78	0.388977	1.08676	negK	LRRC15|HGNC Symbol|leucine rich repeat containing 15 [Source:HGNC Symbol;Acc:20818]|3|ENSG00000172061|ENST00000347624
ENSP00000284981	APP	14	14	372.81	0.694022	1.08676	negK	APP|HGNC Symbol|amyloid beta (A4) precursor protein [Source:HGNC Symbol;Acc:620]|21|ENSG00000142192|ENST00000346798
ENSP00000312435	DAG1	22	22	1118.2	0.57747	1.08562	negK	DAG1|HGNC Symbol|dystroglycan 1 (dystrophin-associated glycoprotein 1) [Source:HGNC Symbol;Acc:2666]|3|ENSG00000173402|ENST00000308775
ENSP00000342962	SERINC1	1	1	77.04	0.563703	1.08491	LPS	SERINC1|HGNC Symbol|serine incorporator 1 [Source:HGNC Symbol;Acc:13464]|6|ENSG00000111897|ENST00000339697
ENSP00000297185	HSPA9	6	4	157.68	0.582455	1.08429	negK	HSPA9|HGNC Symbol|heat shock 70kDa protein 9 (mortalin) [Source:HGNC Symbol;Acc:5244]|5|ENSG00000113013|ENST00000297185
ENSP00000346272	ITPK1	1	1	21.1	0.428795	1.08278	negK	ITPK1|HGNC Symbol|inositol-tetrakisphosphate 1-kinase [Source:HGNC Symbol;Acc:6177]|14|ENSG00000100605|ENST00000354313
ENSP00000287934	FZD1	10	9	232.54	0.109168	1.08083	LPS	FZD1|HGNC Symbol|frizzled family receptor 1 [Source:HGNC Symbol;Acc:4038]|7|ENSG00000157240|ENST00000287934
ENSP00000354238	ENPP1	48	48	2151.08	0.0928604	1.07913	LPS	ENPP1|HGNC Symbol|ectonucleotide pyrophosphatase/phosphodiesterase 1 [Source:HGNC Symbol;Acc:3356]|6|ENSG00000197594|ENST00000360971
ENSP00000363755	EPHB2	30	24	978.15	0.57018	1.07854	LPS	EPHB2|HGNC Symbol|EPH receptor B2 [Source:HGNC Symbol;Acc:3393]|1|ENSG00000133216|ENST00000374625
ENSP00000433345	NCAM1	28	3	1513.21	0.55538	1.07722	LPS	NCAM1|HGNC Symbol|neural cell adhesion molecule 1 [Source:HGNC Symbol;Acc:7656]|11|ENSG00000149294|ENST00000531044
ENSP00000216968	PROCR	7	7	267.48	0.71174	1.07697	negK	PROCR|HGNC Symbol|protein C receptor, endothelial [Source:HGNC Symbol;Acc:9452]|20|ENSG00000101000|ENST00000216968
ENSP00000265077	VCAN	3	3	52.7	0.0733877	1.07626	negK	VCAN|HGNC Symbol|versican [Source:HGNC Symbol;Acc:2464]|5|ENSG00000038427|ENST00000265077
ENSP00000271029	LPHN2	3	3	86.48	0.722242	1.07589	negK	LPHN2|HGNC Symbol|latrophilin 2 [Source:HGNC Symbol;Acc:18582]|1|ENSG00000117114|ENST00000271029
ENSP00000285871	CCDC146	3	2	52.7	0.544339	1.07426	negK	CCDC146 HGNC Symbol|coiled-coil domain containing 146 [Source:HGNC Symbol;Acc:29296]|7|ENSG00000135205|ENST00000285871
ENSP00000364764	LAYN	5	5	156.47	0.510439	1.07337	LPS	LAYN|HGNC Symbol|layilin [Source:HGNC Symbol;Acc:29471]|11|ENSG00000204381|ENST00000375614
ENSP00000295874	PTPRG	23	23	671.23	0.639327	1.07248	LPS	PTPRG|HGNC Symbol|protein tyrosine phosphatase, receptor type, G [Source:HGNC Symbol;Acc:9671]|3|ENSG00000144724|ENST00000295874
ENSP00000264036	MCAM	33	33	1506.51	0.636963	1.07194	negK	MCAM|HGNC Symbol|melanoma cell adhesion molecule [Source:HGNC Symbol;Acc:6934]|11|ENSG00000076706|ENST00000264036
ENSP00000362524	ANGPTL2	1	1	34.5	0.925981	1.07132	negK	ANGPTL2|HGNC Symbol|angiopoietin-like 2 [Source:HGNC Symbol;Acc:490]|9|ENSG00000136859|ENST00000373425
ENSP00000405984	GLG1	14	14	309.43	0.870826	1.07067	negK	GLG1 HGNC Symbol|golgi glycoprotein 1 [Source:HGNC Symbol;Acc:4316]|ENSG00000090863|16|ENST00000422840
ENSP00000307887	MXRA8	12	11	419.23	0.511419	1.07017	LPS	MXRA8|HGNC Symbol|matrix-remodelling associated 8 [Source:HGNC Symbol;Acc:7542]|1|ENSG00000162576|ENST00000309212
ENSP00000243077	LRP1	116	114	3238.2	0.669377	1.06985	LPS	LRP1|HGNC Symbol|low density lipoprotein receptor-related protein 1 [Source:HGNC Symbol;Acc:6692]|12|ENSG00000123384|ENST00000243077
ENSP00000350063	PSAP	1	1	23.42	0.705459	1.06871	negK	PSAP|HGNC Symbol|prosaposin [Source:HGNC Symbol;Acc:9498]|10|ENSG00000197746|ENST00000357471
ENSP00000243213	IL13RA2	12	12	314.45	0.281952	1.06856	negK	IL13RA2|HGNC Symbol|interleukin 13 receptor, alpha 2 [Source:HGNC Symbol;Acc:5975]|X|ENSG00000123496|ENST00000243213
ENSP00000269187	SLC39A6	9	9	244.94	0.704284	1.06758	LPS	SLC39A6|HGNC Symbol|solute carrier family 39 (zinc transporter), member 6 [Source:HGNC Symbol;Acc:18607]|18|ENSG00000141424|ENST00000269187
ENSP00000333769	BSG	18	11	1751.39	0.524877	1.06626	LPS	BSG|HGNC Symbol|basigin (Ok blood group) [Source:HGNC Symbol;Acc:1116]|19|ENSG00000172270|ENST00000333511
ENSP00000385276	ODZ3	26	26	758.63	0.729084	1.06536	LPS	ODZ3|HGNC Symbol|odz, odd Oz/ten-m homolog 3 (Drosophila) [Source:HGNC Symbol;Acc:29944]|4|ENSG00000218336|ENST00000406950
ENSP00000265424	BTN2A1	6	6	158.42	0.772962	1.06486	LPS	BTN2A1|HGNC Symbol|butyrophilin, subfamily 2, member A1 [Source:HGNC Symbol;Acc:1136]|6|ENSG00000112763|ENST00000265424
ENSP00000200639	LAMP2	5	5	200.47	0.89722	1.06448	negK	LAMP2|HGNC Symbol|lysosomal-associated membrane protein 2 [Source:HGNC Symbol;Acc:6501]|X|ENSG00000005893|ENST00000200639
ENSP00000327528	BACE2	1	1	34.65	0.900087	1.0639	negK	BACE2|HGNC Symbol|beta-site APP-cleaving enzyme 2 [Source:HGNC Symbol;Acc:934]|21|ENSG00000182240|ENST00000347667
ENSP00000360296	PPAP2B	3	3	65.67	0.964788	1.0632	negK	PPAP2B|HGNC Symbol|phosphatidic acid phosphatase type 2B [Source:HGNC Symbol;Acc:9229]|1|ENSG00000162407|ENST00000371250
ENSP00000296585	ITGA2	25	25	745.64	0.626621	1.06282	negK	ITGA2|HGNC Symbol|integrin, alpha 2 (CD49B, alpha 2 subunit of VLA-2 receptor) [Source:HGNC Symbol;Acc:6137]|5|ENSG00000164171|ENST00000296585
ENSP00000261799	PDGFRB	39	39	2198.82	0.593835	1.06234	LPS	PDGFRB|HGNC Symbol|platelet-derived growth factor receptor, beta polypeptide [Source:HGNC Symbol;Acc:8804]|5|ENSG00000113721|ENST00000261799
ENSP00000025008	RB1CC1	1	1	25.94	0.713769	1.06066	negK	RB1CC1|HGNC Symbol|RB1-inducible coiled-coil 1 [Source:HGNC Symbol;Acc:15574]|8|ENSG00000023287|ENST00000025008
ENSP00000265113	SLC1A3	4	4	144.51	0.851739	1.06036	negK	SLC1A3|HGNC Symbol|solute carrier family 1 (glial high affinity glutamate transporter), member 3 [Source:HGNC Symbol;Acc:10941]|5|ENSG00000079215|ENST00000265113
ENSP00000313875	CD46	9	1	268.14	0.493254	1.05885	negK	CD46|HGNC Symbol|CD46 molecule, complement regulatory protein [Source:HGNC Symbol;Acc:6953]|1|ENSG00000117335|ENST00000322875
ENSP00000230419	PTK7	45	38	2143.15	0.536519	1.05878	LPS	PTK7|HGNC Symbol|PTK7 protein tyrosine kinase 7 [Source:HGNC Symbol;Acc:9618]|6|ENSG00000112655|ENST00000230419
ENSP00000320087	ANO6	33	33	999.67	0.632654	1.05766	LPS	ANO6|HGNC Symbol|anoctamin 6 [Source:HGNC Symbol;Acc:25240]|12|ENSG00000177119|ENST00000320560
ENSP00000329797	CADM1	28	25	1460	0.657591	1.05703	negK	CADM1|HGNC Symbol|cell adhesion molecule 1 [Source:HGNC Symbol;Acc:5951]|11|ENSG00000182985|ENST00000331581
ENSP00000317128	PLXND1	61	61	2081.02	0.38581	1.05639	negK	PLXND1|HGNC Symbol|plexin D1 [Source:HGNC Symbol;Acc:9107]|3|ENSG00000004399|ENST00000324093
ENSP00000332118	EPHB3	28	17	1015.54	0.957804	1.05343	negK	EPHB3|HGNC Symbol|EPH receptor B3 [Source:HGNC Symbol;Acc:3394]|3|ENSG00000182580|ENST00000330394
ENSP00000363702	BMPR2	1	1	33.08	0.887188	1.05342	LPS	BMPR2|HGNC Symbol|bone morphogenetic protein receptor, type II (serine/threonine kinase) [Source:HGNC Symbol;Acc:1078]|2|ENSG00000204217|ENST00000374574
ENSP00000370077	C9orf93	2	2	34.47	0.598525	1.05203	negK	C9orf93 HGNC Symbol|chromosome 9 open reading frame 93 [Source:HGNC Symbol;Acc:29828]|9|ENSG00000164989|ENST00000380701
ENSP00000402060	PVR	9	9	467.36	0.574147	1.05123	LPS	PVR HGNC Symbol|poliovirus receptor [Source:HGNC Symbol;Acc:9705]|ENSG00000073008|19|ENST00000425690
ENSP00000341917	ENG	1	1	56.86	0.87363	1.04909	LPS	ENG|HGNC Symbol|endoglin [Source:HGNC Symbol;Acc:3349]|9|ENSG00000106991|ENST00000344849
ENSP00000350893	CD46	10	2	343.25	0.644687	1.04715	LPS	CD46|HGNC Symbol|CD46 molecule, complement regulatory protein [Source:HGNC Symbol;Acc:6953]|1|ENSG00000117335|ENST00000358170
ENSP00000378043	PCDH1	4	4	74.28	0.671432	1.04668	LPS	PCDH1 HGNC Symbol|protocadherin 1 [Source:HGNC Symbol;Acc:8655]|5|ENSG00000156453|ENST00000394536
ENSP00000258733	GPNMB	1	1	32.41	0.835368	1.04634	negK	GPNMB|HGNC Symbol|glycoprotein (transmembrane) nmb [Source:HGNC Symbol;Acc:4462]|7|ENSG00000136235|ENST00000258733
ENSP00000257770	NT5E	24	24	995.66	0.756041	1.0448	LPS	NT5E|HGNC Symbol|5'-nucleotidase, ecto (CD73) [Source:HGNC Symbol;Acc:8021]|6|ENSG00000135318|ENST00000257770
ENSP00000294785	NCSTN	5	5	239.95	0.986834	1.04473	negK	NCSTN|HGNC Symbol|nicastrin [Source:HGNC Symbol;Acc:17091]|1|ENSG00000162736|ENST00000294785
ENSP00000441785	BSG	10	1	1079.8	0.731146	1.0444	negK	BSG|HGNC Symbol|basigin (Ok blood group) [Source:HGNC Symbol;Acc:1116]|19|ENSG00000172270|ENST00000545507
ENSP00000303623	SLC1A5	19	19	1271.73	0.713442	1.04434	LPS	SLC1A5|HGNC Symbol|solute carrier family 1 (neutral amino acid transporter), member 5 [Source:HGNC Symbol;Acc:10943]|19|ENSG00000105281|ENST00000306894
ENSP00000222573	ITGB8	16	16	397.54	0.807206	1.04388	LPS	ITGB8|HGNC Symbol|integrin, beta 8 [Source:HGNC Symbol;Acc:6163]|7|ENSG00000105855|ENST00000222573
ENSP00000340815	SLC3A2	30	23	2385.35	0.677047	1.0415	LPS	SLC3A2|HGNC Symbol|solute carrier family 3 (activators of dibasic and neutral amino acid transport), member 2 [Source:HGNC Symbol;Acc:11026]|11|ENSG00000168003|ENST00000338663
ENSP00000204961	EFNB1	8	6	248.82	0.734139	1.04148	LPS	EFNB1|HGNC Symbol|ephrin-B1 [Source:HGNC Symbol;Acc:3226]|X|ENSG00000090776|ENST00000204961
ENSP00000249364	CALU	4	4	96.15	0.819702	1.04138	negK	CALU|HGNC Symbol|calumenin [Source:HGNC Symbol;Acc:1458]|7|ENSG00000128595|ENST00000249364
ENSP00000300060	ANPEP	26	26	1293.98	0.610114	1.04089	negK	ANPEP|HGNC Symbol|alanyl (membrane) aminopeptidase [Source:HGNC Symbol;Acc:500]|15|ENSG00000166825|ENST00000300060
ENSP00000419164	SLC4A2	15	15	481.75	0.807396	1.0406	LPS	SLC4A2 HGNC (curated)|Anion exchange protein 2 (Anion exchanger 2)(AE 2)(Non-erythroid band 3-like protein)(BND3L)(Solute carrier family 4 member 2) [Source:UniProtKB/Swiss-Prot;Acc:P04920]|7|ENSG00000164889|ENST00000461735
ENSP00000381634	SLC38A1	2	2	66.39	0.843404	1.03668	negK	SLC38A1|HGNC Symbol|solute carrier family 38, member 1 [Source:HGNC Symbol;Acc:13447]|12|ENSG00000111371|ENST00000398637
ENSP00000358696	PLXNA3	20	10	466.14	0.725318	1.03662	LPS	PLXNA3|HGNC Symbol|plexin A3 [Source:HGNC Symbol;Acc:9101]|X|ENSG00000130827|ENST00000369682
ENSP00000351740	FAM114A1	6	6	217.39	0.799863	1.03658	negK	FAM114A1|HGNC Symbol|family with sequence similarity 114, member A1 [Source:HGNC Symbol;Acc:25087]|4|ENSG00000197712|ENST00000358869
ENSP00000364028	ECE1	20	19	618.9	0.769282	1.03623	LPS	ECE1 HGNC Symbol|endothelin converting enzyme 1 [Source:HGNC Symbol;Acc:3146]|ENSG00000117298|1|ENST00000374893
ENSP00000299106	JAM3	9	8	411.87	0.94012	1.034	negK	JAM3|HGNC Symbol|junctional adhesion molecule 3 [Source:HGNC Symbol;Acc:15532]|11|ENSG00000166086|ENST00000299106
ENSP00000277749	TMEM26	3	3	94.65	0.995293	1.03308	negK	TMEM26|HGNC Symbol|transmembrane protein 26 [Source:HGNC Symbol;Acc:28550]|10|ENSG00000196932|ENST00000277749
ENSP00000262919	ATRN	9	8	248.23	0.891442	1.03264	LPS	ATRN|HGNC Symbol|attractin [Source:HGNC Symbol;Acc:885]|20|ENSG00000088812|ENST00000262919
ENSP00000264741	ITGA9	6	6	128.07	0.931314	1.03247	negK	ITGA9|HGNC Symbol|integrin, alpha 9 [Source:HGNC Symbol;Acc:6145]|3|ENSG00000144668|ENST00000264741
ENSP00000282588	ITGA1	26	26	861.26	0.855705	1.03163	negK	ITGA1|HGNC Symbol|integrin, alpha 1 [Source:HGNC Symbol;Acc:6134]|5|ENSG00000213949|ENST00000282588
ENSP00000263645	CD81	5	5	83.77	0.731902	1.03146	LPS	CD81|HGNC Symbol|CD81 molecule [Source:HGNC Symbol;Acc:1701]|11|ENSG00000110651|ENST00000263645
ENSP00000357198	PTPRK	6	6	175.63	0.825818	1.03142	negK	PTPRK HGNC Symbol|protein tyrosine phosphatase, receptor type, K [Source:HGNC Symbol;Acc:9674]|6|ENSG00000152894|ENST00000368215
ENSP00000316333	CD55	5	5	113.11	0.8037	1.03115	LPS	CD55|HGNC Symbol|CD55 molecule, decay accelerating factor for complement (Cromer blood group) [Source:HGNC Symbol;Acc:2665]|1|ENSG00000196352|ENST00000314754
ENSP00000273261	LRIG1	2	2	48.53	0.790943	1.03035	LPS	LRIG1|HGNC Symbol|leucine-rich repeats and immunoglobulin-like domains 1 [Source:HGNC Symbol;Acc:17360]|3|ENSG00000144749|ENST00000273261
ENSP00000356940	MOXD1	16	16	395.44	0.953319	1.02879	negK	MOXD1 HGNC Symbol|monooxygenase, DBH-like 1 [Source:HGNC Symbol;Acc:21063]|6|ENSG00000079931|ENST00000367963
ENSP00000420322	PTK7	6	1	333.98	0.631271	1.02846	negK	PTK7|HGNC Symbol|PTK7 protein tyrosine kinase 7 [Source:HGNC Symbol;Acc:9618]|6|ENSG00000112655|ENST00000470019
ENSP00000420557	EVI2A	2	2	118.05	0.892428	1.0259	negK	EVI2A HGNC Symbol|ecotropic viral integration site 2A [Source:HGNC Symbol;Acc:3499]|17|ENSG00000126860|ENST00000462804
ENSP00000245323	EFNB2	5	3	124.83	0.823811	1.02569	negK	EFNB2|HGNC Symbol|ephrin-B2 [Source:HGNC Symbol;Acc:3227]|13|ENSG00000125266|ENST00000245323
ENSP00000296350	MFI2	42	41	1558.57	0.834766	1.02382	LPS	MFI2|HGNC Symbol|antigen p97 (melanoma associated) identified by monoclonal antibodies 133.2 and 96.5 [Source:HGNC Symbol;Acc:7037]|3|ENSG00000163975|ENST00000296350
ENSP00000340510	PPL	2	2	37.62	0.728258	1.02338	LPS	PPL HGNC Symbol|periplakin [Source:HGNC Symbol;Acc:9273]|16|ENSG00000118898|ENST00000345988
ENSP00000345182	PRKDC	2	2	26.97	0.838359	1.02322	negK	PRKDC HGNC Symbol|protein kinase, DNA-activated, catalytic polypeptide [Source:HGNC Symbol;Acc:9413]|8|ENSG00000253729|ENST00000338368
ENSP00000405926	TMED7	2	2	33.24	0.948134	1.02308	negK	TMED7 HGNC Symbol|transmembrane emp24 protein transport domain containing 7 [Source:HGNC Symbol;Acc:24253]|5|ENSG00000134970|ENST00000456936
ENSP00000370128	SLC7A1	7	7	253.02	0.805369	1.02225	negK	SLC7A1|HGNC Symbol|solute carrier family 7 (cationic amino acid transporter, y+ system), member 1 [Source:HGNC Symbol;Acc:11057]|13|ENSG00000139514|ENST00000380752
ENSP00000442981	TLN1	23	23	671.46	0.924662	1.02157	negK	TLN1 HGNC Symbol|talin 1 [Source:HGNC Symbol;Acc:11845]|ENSG00000137076|9|ENST00000540444
ENSP00000352655	SLC39A10	10	10	397.33	0.90727	1.02121	negK	SLC39A10|HGNC Symbol|solute carrier family 39 (zinc transporter), member 10 [Source:HGNC Symbol;Acc:20861]|2|ENSG00000196950|ENST00000359634
ENSP00000258796	TTYH3	2	2	100	0.936665	1.0186	negK	TTYH3|HGNC Symbol|tweety homolog 3 (Drosophila) [Source:HGNC Symbol;Acc:22222]|7|ENSG00000136295|ENST00000258796
ENSP00000308720	PRSS1	3	3	66.48	0.964776	1.01661	LPS	PRSS1 HGNC Symbol|protease, serine, 1 (trypsin 1) [Source:HGNC Symbol;Acc:9475]|7|ENSG00000204983|ENST00000311737
ENSP00000347258	GPM6B	8	8	235.45	0.814758	1.0163	LPS	GPM6B HGNC Symbol|glycoprotein M6B [Source:HGNC Symbol;Acc:4461]|X|ENSG00000046653|ENST00000355135
ENSP00000256689	SLC38A2	7	7	495.08	0.976662	1.01624	negK	SLC38A2|HGNC Symbol|solute carrier family 38, member 2 [Source:HGNC Symbol;Acc:13448]|12|ENSG00000134294|ENST00000256689
ENSP00000360968	CYP4X1	3	3	54.96	0.997337	1.01393	negK	CYP4X1 HGNC Symbol|cytochrome P450, family 4, subfamily X, polypeptide 1 [Source:HGNC Symbol;Acc:20244]|1|ENSG00000186377|ENST00000371901
ENSP00000339820	TSPAN18	5	5	111.37	0.940655	1.01389	negK	TSPAN18|HGNC Symbol|tetraspanin 18 [Source:HGNC Symbol;Acc:20660]|11|ENSG00000157570|ENST00000340160
ENSP00000296440	PLXNB1	2	2	72.92	0.897726	1.01386	negK	PLXNB1|HGNC Symbol|plexin B1 [Source:HGNC Symbol;Acc:9103]|3|ENSG00000164050|ENST00000296440
ENSP00000310208	SLC5A6	2	2	52.08	0.992564	1.01286	negK	SLC5A6|HGNC Symbol|solute carrier family 5 (sodium-dependent vitamin transporter), member 6 [Source:HGNC Symbol;Acc:11041]|2|ENSG00000138074|ENST00000310574
ENSP00000330945	TMED9	1	1	21.5	0.711558	1.01117	LPS	TMED9|HGNC Symbol|transmembrane emp24 protein transport domain containing 9 [Source:HGNC Symbol;Acc:24878]|5|ENSG00000184840|ENST00000332598
ENSP00000442135	SLC3A2	7	1	415.51	0.804112	1.01092	negK	SLC3A2|HGNC Symbol|solute carrier family 3 (activators of dibasic and neutral amino acid transport), member 2 [Source:HGNC Symbol;Acc:11026]|11|ENSG00000168003|ENST00000544377
ENSP00000332879	FLRT2	13	13	484.19	0.904469	1.01048	LPS	FLRT2|HGNC Symbol|fibronectin leucine rich transmembrane protein 2 [Source:HGNC Symbol;Acc:3761]|14|ENSG00000185070|ENST00000330753
ENSP00000363329	SLC31A1	11	11	286.81	0.994042	1.01046	negK	SLC31A1|HGNC Symbol|solute carrier family 31 (copper transporters), member 1 [Source:HGNC Symbol;Acc:11016]|9|ENSG00000136868|ENST00000374212
ENSP00000361384	SLC6A9	6	6	218.55	0.920156	1.01039	negK	SLC6A9 HGNC Symbol|solute carrier family 6 (neurotransmitter transporter, glycine), member 9 [Source:HGNC Symbol;Acc:11056]|1|ENSG00000196517|ENST00000372310
ENSP00000294016	ADCY9	3	3	78.99	0.883729	1.00915	negK	ADCY9|HGNC Symbol|adenylate cyclase 9 [Source:HGNC Symbol;Acc:240]|16|ENSG00000162104|ENST00000294016
ENSP00000446282	ITFG1	3	3	95.26	0.943686	1.00791	LPS	ITFG1 HGNC Symbol|integrin alpha FG-GAP repeat containing 1 [Source:HGNC Symbol;Acc:30697]|16|ENSG00000129636|ENST00000537184
ENSP00000302229	PPAP2A	7	7	393.46	0.97564	1.00702	negK	PPAP2A|HGNC Symbol|phosphatidic acid phosphatase type 2A [Source:HGNC Symbol;Acc:9228]|5|ENSG00000067113|ENST00000307259
ENSP00000286371	ATP1B3	16	15	873.2	0.879792	1.00591	negK	ATP1B3|HGNC Symbol|ATPase, Na+/K+ transporting, beta 3 polypeptide [Source:HGNC Symbol;Acc:806]|3|ENSG00000069849|ENST00000286371
ENSP00000296181	ITGB5	43	43	1925.63	0.987283	1.00588	negK	ITGB5|HGNC Symbol|integrin, beta 5 [Source:HGNC Symbol;Acc:6160]|3|ENSG00000082781|ENST00000296181
ENSP00000262722	FBLN1	8	8	188.67	0.984292	1.00582	negK	FBLN1|HGNC Symbol|fibulin 1 [Source:HGNC Symbol;Acc:3600]|22|ENSG00000077942|ENST00000262722
ENSP00000293379	ITGA5	26	26	1497.78	0.952712	1.00579	negK	ITGA5|HGNC Symbol|integrin, alpha 5 (fibronectin receptor, alpha polypeptide) [Source:HGNC Symbol;Acc:6141]|12|ENSG00000161638|ENST00000293379
ENSP00000260408	ADAM10	12	12	236.37	0.859056	1.00465	LPS	ADAM10|HGNC Symbol|ADAM metallopeptidase domain 10 [Source:HGNC Symbol;Acc:188]|15|ENSG00000137845|ENST00000260408
ENSP00000233156	TFPI	1	1	34.98	0.874912	1.00435	negK	TFPI|HGNC Symbol|tissue factor pathway inhibitor (lipoprotein-associated coagulation inhibitor) [Source:HGNC Symbol;Acc:11760]|2|ENSG00000003436|ENST00000233156
ENSP00P02769	ALBU_BOVIN	16	13	515.93	0.919806	1.00124	LPS	ALBU_BOVIN|MGI (curated)|Serum albumin OS=Bos taurus GN=ALB PE=1 SV=4
ENSP00000266214	SCARF2	7	7	87.21	0.873286	1.00016	LPS	SCARF2|HGNC Symbol|scavenger receptor class F, member 2 [Source:HGNC Symbol;Acc:19869]|22|ENSG00000244486|ENST00000266214
