# Supplementary material for: Cell Surface Profiling of Retinal Müller Glial Cells Reveals Association to Immune Pathways after LPS Stimulation
Source: Cells. 2021 Mar 23;10(3):711. doi: 10.3390/cells10030711 (PMC8004686; doi:10.3390/cells10030711)
Supplement: Supplementary file 1 [file cells-10-00711-s001.zip › Supplementary/Supplementary Table S2.xlsx]

## Sheet: Tabelle1
Supplementary Table 2. All protein identifications from primary equine RMG surfaceome detected by mass spectrometric analysis (LTQ Orbitrap XL mass spectrometer online coupled to an Ultimate 3000 nano HPLC system; Progenesis; Mascot). Missing gene names were added manually using uniprot (https://www.uniprot.org/) or ncbi blast (https://blast.ncbi.nlm.nih.gov/Blast.cgi) and are indicated in italic…
Accession	Gene Symbol	Peptide count	Peptides used for quantitation	Confidence score	Anova (p)	ratio LPS/unstimulated	Description
ENSECAP00000013197	TAPBP	1	1	31.69	2.93868e-06	infinity	TAPBP|HGNC Symbol|TAP binding protein (tapasin) [Source:HGNC Symbol;Acc:11566]|20|ENSECAG00000015448|ENSECAT00000016339
ENSECAP00000013232	KRT33B	6	1	232.68	0.373901	infinity	F6VDK7_HORSE|UniProtKB/TrEMBL|Uncharacterized protein [Source:UniProtKB/TrEMBL;Acc:F6VDK7]|11|ENSECAG00000015178|ENSECAT00000016384
ENSECAP00000021820	OSBPL3	1	1	54.12	0.373901	infinity	F6XLS6_HORSE|UniProtKB/TrEMBL|Oxysterol-binding protein [Source:UniProtKB/TrEMBL;Acc:F6XLS6]|4|ENSECAG00000023989|ENSECAT00000026179
ENSECAP00000010634	SLAMF7	2	1	67.14	0.0385209	158.64	SLAMF7|HGNC Symbol|SLAM family member 7 [Source:HGNC Symbol;Acc:21394]|5|ENSECAG00000012913|ENSECAT00000013398
ENSECAP00000009810	NT5C3	1	1	46.18	0.0348517	107.694	NT5C3|HGNC Symbol|5'-nucleotidase, cytosolic III [Source:HGNC Symbol;Acc:17820]|4|ENSECAG00000011777|ENSECAT00000012419
ENSECAP00000013629	SLC23A2	1	1	13.52	0.0563955	85.8242	||Uncharacterized protein [Source:UniProtKB/TrEMBL;Acc:F6T9Z6]|4|ENSECAG00000015994|ENSECAT00000016847
ENSECAP00000008796	HLA-A	5	1	299.19	0.0872834	51.1784	F7DB76_HORSE|UniProtKB/TrEMBL|Uncharacterized protein [Source:UniProtKB/TrEMBL;Acc:F7DB76]|20|ENSECAG00000008977|ENSECAT00000011275
ENSECAP00000009600	TMEM33	1	1	20.97	0.0436456	33.7542	TMEM33|HGNC Symbol|transmembrane protein 33 [Source:HGNC Symbol;Acc:25541]|3|ENSECAG00000011773|ENSECAT00000012179
ENSECAP00000010690	ORAI1	1	1	13.78	0.088028	31.7756	ORAI1|HGNC Symbol|ORAI calcium release-activated calcium modulator 1 [Source:HGNC Symbol;Acc:25896]|8|ENSECAG00000012954|ENSECAT00000013459
ENSECAP00000018879	NRG1	2	2	112.13	9.60191e-05	30.462	B7X6D5_HORSE|UniProtKB/TrEMBL|Uncharacterized protein [Source:UniProtKB/TrEMBL;Acc:F6RG52]|27|ENSECAG00000021343|ENSECAT00000022821
ENSECAP00000014003	CD274	2	2	59.49	0.000284681	26.4352	CD274|HGNC Symbol|CD274 molecule [Source:HGNC Symbol;Acc:17635]|23|ENSECAG00000016312|ENSECAT00000017256
ENSECAP00000019916	BTC	1	1	40.19	0.00181535	22.4426	BTC|HGNC Symbol|betacellulin [Source:HGNC Symbol;Acc:1121]|3|ENSECAG00000022505|ENSECAT00000024002
ENSECAP00000000924	ISG15	7	7	345.4	0.000181255	21.1389	ISG15|HGNC Symbol|ISG15 ubiquitin-like modifier [Source:HGNC Symbol;Acc:4053]|2|ENSECAG00000001324|ENSECAT00000001183
ENSECAP00000013356	KRT33B	6	1	246.83	0.362094	20.6866	F6TTN2_HORSE|UniProtKB/TrEMBL|Uncharacterized protein [Source:UniProtKB/TrEMBL;Acc:F6TTN2]|11|ENSECAG00000015169|ENSECAT00000016538
ENSECAP00000011996	ICAM1	32	25	2023.38	4.75351e-05	19.897	ICAM1|HGNC Symbol|intercellular adhesion molecule 1 [Source:HGNC Symbol;Acc:5344]|7|ENSECAG00000013883|ENSECAT00000014969
ENSECAP00000009944	CD86	7	7	223.29	3.4634e-05	19.8965	CD86|HGNC Symbol|CD86 molecule [Source:HGNC Symbol;Acc:1705]|19|ENSECAG00000012128|ENSECAT00000012588
ENSECAP00000015713	IL2RA	1	1	23.44	0.138357	17.5122	IL2RA|EntrezGene|interleukin-2 receptor subunit alpha [Source:RefSeq peptide;Acc:NP_001104812]|29|ENSECAG00000018057|ENSECAT00000019212
ENSECAP00000014290	VCAM1	53	51	3059.42	5.73658e-05	16.3309	VCAM|EntrezGene|vascular cell adhesion molecule [Source:RefSeq peptide;Acc:NP_001095120]|5|ENSECAG00000016735|ENSECAT00000017575
ENSECAP00000004905	DMRTC2	1	1	14.22	0.0101772	15.9042	||Uncharacterized protein [Source:UniProtKB/TrEMBL;Acc:F6U1K8]|X|ENSECAG00000006837|ENSECAT00000006830
ENSECAP00000017760	NMUR2	2	2	70.88	0.000361629	15.6709	F7DC92_HORSE|UniProtKB/TrEMBL|Uncharacterized protein [Source:UniProtKB/TrEMBL;Acc:F7DC92]|14|ENSECAG00000020285|ENSECAT00000021555
ENSECAP00000011171	OAS1	2	2	51.53	0.000223448	14.0039	OAS1|EntrezGene|2'-5'-oligoadenylate synthase 1 [Source:RefSeq peptide;Acc:NP_001075958]|Un0305|ENSECAG00000013435|ENSECAT00000014019
ENSECAP00000000811	B2M	1	1	69.43	0.0257986	13.4487	B2MG_HORSE|UniProtKB/Swiss-Prot|Beta-2-microglobulin [Source:UniProtKB/Swiss-Prot;Acc:P30441]|1|ENSECAG00000000685|ENSECAT00000001009
ENSECAP00000010646	MX1	8	8	406.94	0.00176977	13.3779	F6QLQ9_HORSE|UniProtKB/TrEMBL|interferon-induced GTP-binding protein Mx1 [Source:RefSeq peptide;Acc:NP_001075961]|26|ENSECAG00000011776|ENSECAT00000013410
ENSECAP00000021590	HLA-A	5	3	237.04	0.00202295	13.0797	F6XUA3_HORSE|UniProtKB/TrEMBL|Uncharacterized protein [Source:UniProtKB/TrEMBL;Acc:F6XA91]|20|ENSECAG00000023986|ENSECAT00000025925
ENSECAP00000018982	GBP1	10	10	575.25	1.5348e-06	12.6019	||Uncharacterized protein [Source:UniProtKB/TrEMBL;Acc:F6Q015]|5|ENSECAG00000021220|ENSECAT00000022942
ENSECAP00000009324	SAA1	3	3	128.27	0.0181411	12.2261	F7ANU9_HORSE|UniProtKB/TrEMBL|serum amyloid A protein [Source:RefSeq peptide;Acc:NP_001157364]|7|ENSECAG00000011404|ENSECAT00000011879
ENSECAP00000020078	HLA-A	19	11	1268.78	0.0013457	12.1677	F7BSX5_HORSE|UniProtKB/TrEMBL|Uncharacterized protein [Source:UniProtKB/TrEMBL;Acc:F7BSX5]|20|ENSECAG00000021750|ENSECAT00000024180
ENSECAP00000017628	CASC3	1	1	19.44	0.0779565	11.9578	CASC3|HGNC Symbol|cancer susceptibility candidate 3 [Source:HGNC Symbol;Acc:17040]|11|ENSECAG00000019947|ENSECAT00000021406
ENSECAP00000006405	IFIH1	24	22	1691.61	0.00098653	11.9561	IFIH1|HGNC Symbol|interferon induced with helicase C domain 1 [Source:HGNC Symbol;Acc:18873]|18|ENSECAG00000007881|ENSECAT00000008541
ENSECAP00000013665	KRT81	5	1	96.5	0.531347	10.7487	F6T2K0_HORSE|UniProtKB/TrEMBL|Uncharacterized protein [Source:UniProtKB/TrEMBL;Acc:F6T2K0]|6|ENSECAG00000015478|ENSECAT00000016888
ENSECAP00000020119	VLDLR	2	1	49.68	0.00120747	10.5088	VLDLR|HGNC Symbol|very low density lipoprotein receptor [Source:HGNC Symbol;Acc:12698]|23|ENSECAG00000021859|ENSECAT00000024225
ENSECAP00000003048	IFIT1	7	6	293.74	0.000157812	10.0484	IFIT1|HGNC Symbol|interferon-induced protein with tetratricopeptide repeats 1 [Source:HGNC Symbol;Acc:5407]|1|ENSECAG00000004433|ENSECAT00000004408
ENSECAP00000016175	SYNE1	2	1	26.57	0.383408	9.70113	SYNE1|HGNC Symbol|spectrin repeat containing, nuclear envelope 1 [Source:HGNC Symbol;Acc:17089]|31|ENSECAG00000017353|ENSECAT00000019739
ENSECAP00000009264	HLA-A	11	7	943.29	0.00193147	9.47601	F7AKC4_HORSE|UniProtKB/TrEMBL|MHC class I heavy chain [Source:RefSeq peptide;Acc:NP_001075975]|20|ENSECAG00000009069|ENSECAT00000011806
ENSECAP00000008591	ABCA1	2	1	142.67	0.0476685	9.20447	F6QSK3_HORSE|UniProtKB/TrEMBL|Uncharacterized protein [Source:UniProtKB/TrEMBL;Acc:F6QSK3]|25|ENSECAG00000008852|ENSECAT00000011043
ENSECAP00000015028	CA12	3	3	151.09	0.00430739	9.14798	CA12|EntrezGene|carbonic anhydrase 12 [Source:RefSeq peptide;Acc:NP_001093230]|1|ENSECAG00000017217|ENSECAT00000018420
ENSECAP00000016719	PLEK	3	3	125.92	0.00150947	9.04883	PLEK|HGNC Symbol|pleckstrin [Source:HGNC Symbol;Acc:9070]|15|ENSECAG00000018996|ENSECAT00000020370
ENSECAP00000019669	DDX58	18	18	983.71	0.000603912	8.92251	DDX58|HGNC Symbol|DEAD (Asp-Glu-Ala-Asp) box polypeptide 58 [Source:HGNC Symbol;Acc:19102]|23|ENSECAG00000021989|ENSECAT00000023725
ENSECAP00000002356	HLA-A	5	1	524.72	0.000415687	8.7262	F6YLT0_HORSE|UniProtKB/TrEMBL|Uncharacterized protein [Source:UniProtKB/TrEMBL;Acc:F6YLT0]|20|ENSECAG00000000325|ENSECAT00000003319
ENSECAP00000006671	SEMA4A	3	2	80.57	0.00594668	8.65038	SEMA4A|HGNC Symbol|sema domain, immunoglobulin domain (Ig), transmembrane domain (TM) and short cytoplasmic domain, (semaphorin) 4A [Source:HGNC Symbol;Acc:10729]|5|ENSECAG00000008622|ENSECAT00000008851
ENSECAP00000022282	ICAM3	8	3	289.21	0.00345934	8.45788	ICAM3|HGNC Symbol|intercellular adhesion molecule 3 [Source:HGNC Symbol;Acc:5346]|7|ENSECAG00000024723|ENSECAT00000026681
ENSECAP00000017347	VCAN	5	4	186.44	0.00558267	8.40588	||Uncharacterized protein [Source:UniProtKB/TrEMBL;Acc:F7E208]|14|ENSECAG00000019873|ENSECAT00000021083
ENSECAP00000014907	CD40	8	8	364.24	0.00141819	8.20782	TNR5_HORSE|UniProtKB/Swiss-Prot|Tumor necrosis factor receptor superfamily member 5 [Source:UniProtKB/Swiss-Prot;Acc:Q3ZTK5]|22|ENSECAG00000016998|ENSECAT00000018286
ENSECAP00000015851	NPC2	1	1	28.2	0.0897925	8.03156	NPC2|HGNC Symbol|Niemann-Pick disease, type C2 [Source:HGNC Symbol;Acc:14537]|24|ENSECAG00000018345|ENSECAT00000019372
ENSECAP00000000620	LGALS3BP	3	2	172.38	0.0037028	7.88489	LGALS3BP|HGNC Symbol|lectin, galactoside-binding, soluble, 3 binding protein [Source:HGNC Symbol;Acc:6564]|11|ENSECAG00000000692|ENSECAT00000000775
ENSECAP00000018340	HLA-DRB1	2	1	44.15	0.110224	7.78087	DRB|EntrezGene|MHC class II DR-beta chain [Source:RefSeq peptide;Acc:NP_001136287]|20|ENSECAG00000020358|ENSECAT00000022206
ENSECAP00000020890	KRT85	4	1	125.53	0.704013	7.36316	KRT85|HGNC Symbol|keratin 85 [Source:HGNC Symbol;Acc:6462]|6|ENSECAG00000023378|ENSECAT00000025120
ENSECAP00000007105	RBM17	1	1	36.56	0.0903388	7.22734	RBM17|HGNC Symbol|RNA binding motif protein 17 [Source:HGNC Symbol;Acc:16944]|29|ENSECAG00000008939|ENSECAT00000009347
ENSECAP00000007529	DNAJC3	3	1	59.84	0.000541972	7.15849	DNAJC3|HGNC Symbol|DnaJ (Hsp40) homolog, subfamily C, member 3 [Source:HGNC Symbol;Acc:9439]|17|ENSECAG00000009335|ENSECAT00000009834
ENSECAP00000012605	HIRIP3	1	1	36.28	0.000254409	6.83198	HIRIP3|HGNC Symbol|HIRA interacting protein 3 [Source:HGNC Symbol;Acc:4917]|13|ENSECAG00000014983|ENSECAT00000015661
ENSECAP00000010541	HLA-DRA	2	2	102.5	0.015074	6.62551	F6S981_HORSE|UniProtKB/TrEMBL|Uncharacterized protein [Source:UniProtKB/TrEMBL;Acc:F6S981]|20|ENSECAG00000012660|ENSECAT00000013294
ENSECAP00000006847	ICOSLG	4	4	138.44	0.00911806	6.35375	ICOSLG|HGNC Symbol|inducible T-cell co-stimulator ligand [Source:HGNC Symbol;Acc:17087]|26|ENSECAG00000008912|ENSECAT00000009059
ENSECAP00000008012	IFIT3	3	3	116.24	0.00010523	6.0641	IFIT3|HGNC Symbol|interferon-induced protein with tetratricopeptide repeats 3 [Source:HGNC Symbol;Acc:5411]|1|ENSECAG00000010153|ENSECAT00000010390
ENSECAP00000017943	SDC4	4	4	97.72	0.0167676	5.60698	F7E4A6_HORSE|UniProtKB/TrEMBL|Syndecan [Source:UniProtKB/TrEMBL;Acc:F7E4A6]|22|ENSECAG00000020374|ENSECAT00000021759
ENSECAP00000017562	CLMP	3	3	86.87	0.0458922	5.37351	CLMP|HGNC Symbol|CXADR-like membrane protein [Source:HGNC Symbol;Acc:24039]|7|ENSECAG00000020131|ENSECAT00000021334
ENSECAP00000003412	PRNP	2	2	48.88	0.0160047	5.29589	Q866V7_HORSE|UniProtKB/TrEMBL|major prion protein [Source:RefSeq peptide;Acc:NP_001137270]|22|ENSECAG00000004897|ENSECAT00000004895
ENSECAP00000020250	SLC2A5	1	1	26.41	0.297669	5.24971	GTR5_HORSE|UniProtKB/Swiss-Prot|Solute carrier family 2, facilitated glucose transporter member 5 [Source:UniProtKB/Swiss-Prot;Acc:Q863Y9]|2|ENSECAG00000022093|ENSECAT00000024381
ENSECAP00000001152	ARMCX3	2	1	77.35	0.0953522	5.16736	ARMCX3|HGNC Symbol|armadillo repeat containing, X-linked 3 [Source:HGNC Symbol;Acc:24065]|X|ENSECAG00000001648|ENSECAT00000001525
ENSECAP00000012881	CDAN1	1	1	15.21	0.0745362	5.08303	CDAN1|HGNC Symbol|congenital dyserythropoietic anemia, type I [Source:HGNC Symbol;Acc:1713]|1|ENSECAG00000015154|ENSECAT00000015974
ENSECAP00000017893	CD82	7	7	271.62	0.00255144	4.90964	CD82|HGNC Symbol|CD82 molecule [Source:HGNC Symbol;Acc:6210]|12|ENSECAG00000020051|ENSECAT00000021705
ENSECAP00000013428	AGT	1	1	50.46	0.130346	4.87238	F6W4R2_HORSE|UniProtKB/TrEMBL|Uncharacterized protein [Source:UniProtKB/TrEMBL;Acc:F6W4R2]|1|ENSECAG00000015711|ENSECAT00000016618
ENSECAP00000015940	CXCL16	1	1	30.33	0.000198055	4.84309	CXCL16|HGNC Symbol|chemokine (C-X-C motif) ligand 16 [Source:HGNC Symbol;Acc:16642]|11|ENSECAG00000018406|ENSECAT00000019475
ENSECAP00000019909	HLA-DRB1	2	1	95.71	0.00061243	4.67353	DRB|EntrezGene|MHC class II DR-beta chain [Source:RefSeq peptide;Acc:NP_001136283]|20|ENSECAG00000022072|ENSECAT00000023992
ENSECAP00000002442	INTS4	1	1	13.49	0.105666	4.52917	INTS4|HGNC Symbol|integrator complex subunit 4 [Source:HGNC Symbol;Acc:25048]|7|ENSECAG00000002281|ENSECAT00000003443
ENSECAP00000007024	NR1I2	1	1	14.14	0.0935096	4.45637	F6Y2P7_HORSE|UniProtKB/TrEMBL|Uncharacterized protein [Source:UniProtKB/TrEMBL;Acc:F6Y2P7]|19|ENSECAG00000008728|ENSECAT00000009259
ENSECAP00000018161	HLA-C	4	2	204.14	0.0300309	4.22043	F6WCX4_HORSE|UniProtKB/TrEMBL|MHC class I heavy chain [Source:RefSeq peptide;Acc:NP_001075976]|20|ENSECAG00000019928|ENSECAT00000021999
ENSECAP00000006146	PJA2	2	2	103.68	0.0270288	4.21439	PJA2|HGNC Symbol|praja ring finger 2 [Source:HGNC Symbol;Acc:17481]|14|ENSECAG00000008082|ENSECAT00000008235
ENSECAP00000010650	DNAJC8	1	1	16.97	0.0168704	4.11626	DNAJC8|HGNC Symbol|DnaJ (Hsp40) homolog, subfamily C, member 8 [Source:HGNC Symbol;Acc:15470]|2|ENSECAG00000012708|ENSECAT00000013415
ENSECAP00000014178	SDAD1	1	1	15.13	0.397319	4.07549	SDAD1|HGNC Symbol|SDA1 domain containing 1 [Source:HGNC Symbol;Acc:25537]|3|ENSECAG00000016212|ENSECAT00000017448
ENSECAP00000009507	KRT14	3	1	139.35	0.212748	4.00087	F7ATL5_HORSE|UniProtKB/TrEMBL|Uncharacterized protein [Source:UniProtKB/TrEMBL;Acc:F7ATL5]|11|ENSECAG00000011583|ENSECAT00000012078
ENSECAP00000017686	SNRNP200	8	8	309.56	0.0511923	3.96808	SNRNP200|HGNC Symbol|small nuclear ribonucleoprotein 200kDa (U5) [Source:HGNC Symbol;Acc:30859]|15|ENSECAG00000019675|ENSECAT00000021475
ENSECAP00000011869	TSPAN5	1	1	96.24	0.198881	3.93717	TSPAN5|HGNC Symbol|tetraspanin 5 [Source:HGNC Symbol;Acc:17753]|3|ENSECAG00000014022|ENSECAT00000014831
ENSECAP00000001275	CEACAM21	9	9	565.2	0.000202001	3.9169	||Uncharacterized protein [Source:UniProtKB/TrEMBL;Acc:F6VCS1]|10|ENSECAG00000000893|ENSECAT00000001706
ENSECAP00000015833	LUM	1	1	28.28	0.0285758	3.80287	Q865A5_HORSE|UniProtKB/TrEMBL|lumican [Source:RefSeq peptide;Acc:NP_001075249]|28|ENSECAG00000018248|ENSECAT00000019349
ENSECAP00000001004	HIST1H2BJ	2	1	78.36	0.759176	3.70674	F6UGW9_HORSE|UniProtKB/TrEMBL|Histone H2B [Source:UniProtKB/TrEMBL;Acc:F6UGW9]|20|ENSECAG00000001469|ENSECAT00000001290
ENSECAP00000012781	SLC23A2	4	4	210.68	0.065657	3.70106	SLC23A2|HGNC Symbol|solute carrier family 23 (nucleobase transporters), member 2 [Source:HGNC Symbol;Acc:10973]|22|ENSECAG00000014874|ENSECAT00000015857
ENSECAP00000018257	CD38	2	2	59.5	0.00908222	3.70025	CD38|HGNC Symbol|CD38 molecule [Source:HGNC Symbol;Acc:1667]|3|ENSECAG00000020720|ENSECAT00000022117
ENSECAP00000017093	VCAN	5	5	136.54	0.00406659	3.68116	||Uncharacterized protein [Source:UniProtKB/TrEMBL;Acc:F7DY34]|14|ENSECAG00000019596|ENSECAT00000020800
ENSECAP00000002944	IFIT5	7	7	309.23	0.00117342	3.55123	IFIT5|HGNC Symbol|interferon-induced protein with tetratricopeptide repeats 5 [Source:HGNC Symbol;Acc:13328]|1|ENSECAG00000004349|ENSECAT00000004262
ENSECAP00000016198	FOLR2	1	1	50.74	0.0343265	3.48677	||Uncharacterized protein [Source:UniProtKB/TrEMBL;Acc:F7A0H6]|7|ENSECAG00000018619|ENSECAT00000019764
ENSECAP00000009343	PODXL	2	2	49.13	0.118539	3.4519	PODXL|HGNC Symbol|podocalyxin-like [Source:HGNC Symbol;Acc:9171]|4|ENSECAG00000011554|ENSECAT00000011899
ENSECAP00000001718	FLRT3	2	2	51.29	0.067652	3.43997	FLRT3|HGNC Symbol|fibronectin leucine rich transmembrane protein 3 [Source:HGNC Symbol;Acc:3762]|22|ENSECAG00000002569|ENSECAT00000002411
ENSECAP00000012733	JAM2	2	2	88.74	0.0121129	3.42723	JAM2|HGNC Symbol|junctional adhesion molecule 2 [Source:HGNC Symbol;Acc:14686]|26|ENSECAG00000014992|ENSECAT00000015802
ENSECAP00000012302	TMPRSS9	1	1	15.88	0.0961733	3.39324	F7D3X6_HORSE|UniProtKB/TrEMBL|Uncharacterized protein [Source:UniProtKB/TrEMBL;Acc:F7D3L1]|7|ENSECAG00000014457|ENSECAT00000015318
ENSECAP00000007666	C12orf55	1	1	13.77	0.112186	3.38715	C12orf63|HGNC Symbol|chromosome 12 open reading frame 63 [Source:HGNC Symbol;Acc:24777]|28|ENSECAG00000009697|ENSECAT00000009983
ENSECAP00000011113	GBP6	9	9	415.27	0.00623675	3.33149	GBP6|HGNC Symbol|guanylate binding protein family, member 6 [Source:HGNC Symbol;Acc:25395]|5|ENSECAG00000012791|ENSECAT00000013954
ENSECAP00000021674	BTF3L4	2	1	32.37	0.270503	3.32121	BTF3L4|HGNC Symbol|basic transcription factor 3-like 4 [Source:HGNC Symbol;Acc:30547]|2|ENSECAG00000024180|ENSECAT00000026017
ENSECAP00000007853	STAT1	14	14	645.53	0.0336803	3.28855	STAT1|HGNC Symbol|signal transducer and activator of transcription 1, 91kDa [Source:HGNC Symbol;Acc:11362]|18|ENSECAG00000009039|ENSECAT00000010206
ENSECAP00000014392	ECE1	18	17	1094.94	0.00587356	3.16938	ECE1|HGNC Symbol|endothelin converting enzyme 1 [Source:HGNC Symbol;Acc:3146]|2|ENSECAG00000015812|ENSECAT00000017704
ENSECAP00000011098	MFAP4	3	3	166.06	0.249409	3.12197	MFAP4|HGNC Symbol|microfibrillar-associated protein 4 [Source:HGNC Symbol;Acc:7035]|11|ENSECAG00000013301|ENSECAT00000013939
ENSECAP00000011551	DDX20	1	1	18.47	0.114413	3.12023	F7ALE3_HORSE|UniProtKB/TrEMBL|Uncharacterized protein [Source:UniProtKB/TrEMBL;Acc:F7ALE3]|5|ENSECAG00000013565|ENSECAT00000014445
ENSECAP00000002864	VASN	17	16	967.35	0.00406625	3.11897	VASN|HGNC Symbol|vasorin [Source:HGNC Symbol;Acc:18517]|13|ENSECAG00000004264|ENSECAT00000004150
ENSECAP00000009001	ITGA4	9	9	593.2	0.00818448	3.09434	F6ZZX8_HORSE|UniProtKB/TrEMBL|Uncharacterized protein [Source:UniProtKB/TrEMBL;Acc:F6ZZX8]|18|ENSECAG00000010500|ENSECAT00000011502
ENSECAP00000015309	CSF1	5	5	254.75	0.00921036	3.03034	CSF1|HGNC Symbol|colony stimulating factor 1 (macrophage) [Source:HGNC Symbol;Acc:2432]|5|ENSECAG00000017715|ENSECAT00000018749
ENSECAP00000002058	S1PR3	2	2	72.21	0.0390236	2.99429	F7DUT7_HORSE|UniProtKB/TrEMBL|Uncharacterized protein [Source:UniProtKB/TrEMBL;Acc:F7DUT7]|23|ENSECAG00000003011|ENSECAT00000002872
ENSECAP00000001010	HCAR2	2	2	69.58	0.00396574	2.92843	F6VN67_HORSE|UniProtKB/TrEMBL|Uncharacterized protein [Source:UniProtKB/TrEMBL;Acc:F6VN67]|8|ENSECAG00000001471|ENSECAT00000001302
ENSECAP00000007801	CLSPN	2	1	27.16	0.115342	2.88393	CLSPN|HGNC Symbol|claspin [Source:HGNC Symbol;Acc:19715]|2|ENSECAG00000009472|ENSECAT00000010142
ENSECAP00000005918	DNAJC1	2	2	43.29	0.0996438	2.86028	DNAJC1|HGNC Symbol|DnaJ (Hsp40) homolog, subfamily C, member 1 [Source:HGNC Symbol;Acc:20090]|29|ENSECAG00000007629|ENSECAT00000007975
ENSECAP00000019459	MGARP	1	1	40.1	0.0338203	2.85662	C4orf49|HGNC Symbol|chromosome 4 open reading frame 49 [Source:HGNC Symbol;Acc:29969]|2|ENSECAG00000022062|ENSECAT00000023489
ENSECAP00000001529	CD80	1	1	61.9	0.013854	2.80467	CD80|HGNC Symbol|CD80 molecule [Source:HGNC Symbol;Acc:1700]|19|ENSECAG00000002211|ENSECAT00000002157
ENSECAP00000013005	TMED9	2	1	41.94	0.110709	2.77612	F6VM62_HORSE|UniProtKB/TrEMBL|Uncharacterized protein [Source:UniProtKB/TrEMBL;Acc:F6VM62]|14|ENSECAG00000015165|ENSECAT00000016124
ENSECAP00000020403	MAN2B1	1	1	21.6	0.192148	2.77096	MAN2B1|HGNC Symbol|mannosidase, alpha, class 2B, member 1 [Source:HGNC Symbol;Acc:6826]|7|ENSECAG00000022546|ENSECAT00000024553
ENSECAP00000009456	PRDX2	1	1	33.29	0.139739	2.72427	PRDX2|HGNC Symbol|peroxiredoxin 2 [Source:HGNC Symbol;Acc:9353]|7|ENSECAG00000011541|ENSECAT00000012024
ENSECAP00000006446	CALM2	3	3	81.1	0.187921	2.70918	CALM2|HGNC Symbol|calmodulin 2 (phosphorylase kinase, delta) [Source:HGNC Symbol;Acc:1445]|15|ENSECAG00000008396|ENSECAT00000008590
ENSECAP00000002720	HLA-B	4	2	245.27	0.108218	2.69879	||Uncharacterized protein [Source:UniProtKB/TrEMBL;Acc:F6X323]|20|ENSECAG00000003845|ENSECAT00000003922
ENSECAP00000008704	RSF1	2	2	125.28	0.24928	2.69494	RSF1|HGNC Symbol|remodeling and spacing factor 1 [Source:HGNC Symbol;Acc:18118]|7|ENSECAG00000010685|ENSECAT00000011169
ENSECAP00000015578	FLVCR1	1	1	15.18	0.855768	2.66969	FLVCR1|HGNC Symbol|feline leukemia virus subgroup C cellular receptor 1 [Source:HGNC Symbol;Acc:24682]|5|ENSECAG00000017787|ENSECAT00000019051
ENSECAP00000002425	RPL19	1	1	64.65	0.172809	2.65798	F6XNY6_HORSE|UniProtKB/TrEMBL|Ribosomal protein L19 [Source:UniProtKB/TrEMBL;Acc:F6XNY6]|4|ENSECAG00000003585|ENSECAT00000003423
ENSECAP00000015090	HPRT1	1	1	29.39	0.108431	2.61576	HPRT1|HGNC Symbol|hypoxanthine phosphoribosyltransferase 1 [Source:HGNC Symbol;Acc:5157]|X|ENSECAG00000017534|ENSECAT00000018496
ENSECAP00000016912	SLC9A6	2	2	53.71	0.144627	2.61153	SLC9A6|HGNC Symbol|solute carrier family 9 (sodium/hydrogen exchanger), member 6 [Source:HGNC Symbol;Acc:11079]|X|ENSECAG00000018757|ENSECAT00000020591
ENSECAP00000007356	TMEM132A	1	1	42.86	0.0832263	2.6055	TMEM132A|HGNC Symbol|transmembrane protein 132A [Source:HGNC Symbol;Acc:31092]|12|ENSECAG00000009314|ENSECAT00000009634
ENSECAP00000013779	HAVCR1	1	1	16.77	0.206258	2.57451	HAVCR1|HGNC Symbol|hepatitis A virus cellular receptor 1 [Source:HGNC Symbol;Acc:17866]|14|ENSECAG00000016251|ENSECAT00000017014
ENSECAP00000001239	CD14	1	1	30.92	0.312265	2.56414	Q9TTT3_HORSE|UniProtKB/TrEMBL|Uncharacterized protein [Source:UniProtKB/TrEMBL;Acc:F6VK89]|14|ENSECAG00000001784|ENSECAT00000001658
ENSECAP00000012002	PMS2	1	1	23.36	0.157805	2.54089	PMS2|HGNC Symbol|PMS2 postmeiotic segregation increased 2 (S. cerevisiae) [Source:HGNC Symbol;Acc:9122]|13|ENSECAG00000014072|ENSECAT00000014976
ENSECAP00000017208	SLC1A3	14	12	857.08	0.007759	2.46859	SLC1A3|HGNC Symbol|solute carrier family 1 (glial high affinity glutamate transporter), member 3 [Source:HGNC Symbol;Acc:10941]|21|ENSECAG00000019371|ENSECAT00000020931
ENSECAP00000012239	SLC20A1	2	2	113.07	0.0104695	2.45326	SLC20A1|HGNC Symbol|solute carrier family 20 (phosphate transporter), member 1 [Source:HGNC Symbol;Acc:10946]|15|ENSECAG00000014112|ENSECAT00000015243
ENSECAP00000019326	TFPI	2	2	144.21	0.0365128	2.4403	TFPI|HGNC Symbol|tissue factor pathway inhibitor (lipoprotein-associated coagulation inhibitor) [Source:HGNC Symbol;Acc:11760]|18|ENSECAG00000021849|ENSECAT00000023342
ENSECAP00000019780	HLA-B	16	7	1385.37	0.00740568	2.41281	F7A7F4_HORSE|UniProtKB/TrEMBL|MHC class I heavy chain [Source:RefSeq peptide;Acc:NP_001075977]|20|ENSECAG00000021785|ENSECAT00000023847
ENSECAP00000016423	PPA1	1	1	88.34	0.0894029	2.37073	PPA1|HGNC Symbol|pyrophosphatase (inorganic) 1 [Source:HGNC Symbol;Acc:9226]|1|ENSECAG00000018686|ENSECAT00000020025
ENSECAP00000005675	PLAU	7	5	355.22	0.00116573	2.35883	F7BT48_HORSE|UniProtKB/TrEMBL|Uncharacterized protein [Source:UniProtKB/TrEMBL;Acc:F7BT48]|1|ENSECAG00000007351|ENSECAT00000007708
ENSECAP00000000171	SEMA7A	1	1	46.33	0.00184808	2.35773	SEMA7A|HGNC Symbol|semaphorin 7A, GPI membrane anchor (John Milton Hagen blood group) [Source:HGNC Symbol;Acc:10741]|1|ENSECAG00000000173|ENSECAT00000000230
ENSECAP00000010145	BCCIP	6	6	205.14	0.0737902	2.3246	BCCIP|HGNC Symbol|BRCA2 and CDKN1A interacting protein [Source:HGNC Symbol;Acc:978]|1|ENSECAG00000012266|ENSECAT00000012838
ENSECAP00000010401	LMAN2	1	1	30.85	0.109976	2.29062	LMAN2|HGNC Symbol|lectin, mannose-binding 2 [Source:HGNC Symbol;Acc:16986]|14|ENSECAG00000012337|ENSECAT00000013137
ENSECAP00000019178	BTF3	4	4	400.76	0.227596	2.28867	BTF3|HGNC Symbol|basic transcription factor 3 [Source:HGNC Symbol;Acc:1125]|14|ENSECAG00000021629|ENSECAT00000023173
ENSECAP00000015427	ENTPD3	5	5	210.9	0.0640542	2.27749	F6RBQ4_HORSE|UniProtKB/TrEMBL|Uncharacterized protein [Source:UniProtKB/TrEMBL;Acc:F6RBQ4]|16|ENSECAG00000017628|ENSECAT00000018886
ENSECAP00000016944	TNFSF10	1	1	14.89	0.127599	2.27158	F6UI77_HORSE|UniProtKB/TrEMBL|Uncharacterized protein [Source:UniProtKB/TrEMBL;Acc:F6UI77]|19|ENSECAG00000019391|ENSECAT00000020632
ENSECAP00000013193	DNAH5	3	1	51.96	0.62829	2.2673	DNAH5|HGNC Symbol|dynein, axonemal, heavy chain 5 [Source:HGNC Symbol;Acc:2950]|21|ENSECAG00000014954|ENSECAT00000016333
ENSECAP00000011356	CD53	2	2	174.79	0.0367025	2.23305	CD53|HGNC Symbol|CD53 molecule [Source:HGNC Symbol;Acc:1686]|5|ENSECAG00000013534|ENSECAT00000014225
ENSECAP00000020620	HINT1	1	1	14.54	0.165367	2.23275	HINT1|HGNC Symbol|histidine triad nucleotide binding protein 1 [Source:HGNC Symbol;Acc:4912]|14|ENSECAG00000023180|ENSECAT00000024800
ENSECAP00000001283	H3C14	1	1	20.53	0.260027	2.22634	F6VCB4_HORSE|UniProtKB/TrEMBL|Uncharacterized protein [Source:UniProtKB/TrEMBL;Acc:F6VCB4]|5|ENSECAG00000001849|ENSECAT00000001716
ENSECAP00000012737	LRPAP1	4	3	107.87	0.00450271	2.22347	LRPAP1|HGNC Symbol|low density lipoprotein receptor-related protein associated protein 1 [Source:HGNC Symbol;Acc:6701]|3|ENSECAG00000014825|ENSECAT00000015806
ENSECAP00000006084	ATP1B2	5	5	165.42	0.236162	2.18999	F6VZB7_HORSE|UniProtKB/TrEMBL|Uncharacterized protein [Source:UniProtKB/TrEMBL;Acc:F6VZB7]|11|ENSECAG00000007919|ENSECAT00000008163
ENSECAP00000016881	TMEM67	1	1	16.41	0.188093	2.18275	TMEM67|HGNC Symbol|transmembrane protein 67 [Source:HGNC Symbol;Acc:28396]|9|ENSECAG00000019054|ENSECAT00000020556
ENSECAP00000002049	DOCK10	1	1	14.42	0.256006	2.14228	DOCK10|HGNC Symbol|dedicator of cytokinesis 10 [Source:HGNC Symbol;Acc:23479]|6|ENSECAG00000000357|ENSECAT00000002863
ENSECAP00000004757	SLC39A10	3	3	122.26	0.14481	2.10837	SLC39A10|HGNC Symbol|solute carrier family 39 (zinc transporter), member 10 [Source:HGNC Symbol;Acc:20861]|18|ENSECAG00000006518|ENSECAT00000006665
ENSECAP00000021736	ATP6V1H	1	1	24.53	0.168207	2.09602	ATP6V1H|HGNC Symbol|ATPase, H+ transporting, lysosomal 50/57kDa, V1 subunit H [Source:HGNC Symbol;Acc:18303]|9|ENSECAG00000024159|ENSECAT00000026087
ENSECAP00000008846	EGFR	22	22	1304.23	0.0497567	2.0904	F7D050_HORSE|UniProtKB/TrEMBL|Uncharacterized protein [Source:UniProtKB/TrEMBL;Acc:F7D050]|4|ENSECAG00000009952|ENSECAT00000011328
ENSECAP00000009901	BCL9L	2	2	20.77	0.448428	2.08722	BCL9L|HGNC Symbol|B-cell CLL/lymphoma 9-like [Source:HGNC Symbol;Acc:23688]|7|ENSECAG00000012006|ENSECAT00000012530
ENSECAP00000017086	UBTF	1	1	42.5	0.569223	2.05234	UBTF|HGNC Symbol|upstream binding transcription factor, RNA polymerase I [Source:HGNC Symbol;Acc:12511]|11|ENSECAG00000019162|ENSECAT00000020792
ENSECAP00000011998	CNTN3	1	1	16.41	0.293147	2.04379	CNTN3|HGNC Symbol|contactin 3 (plasmacytoma associated) [Source:HGNC Symbol;Acc:2173]|16|ENSECAG00000013575|ENSECAT00000014971
ENSECAP00000002079	CD68	2	2	60.83	0.00773296	2.04145	Q6RG76_HORSE|UniProtKB/TrEMBL|macrosialin [Source:RefSeq peptide;Acc:NP_001093232]|11|ENSECAG00000002186|ENSECAT00000002905
ENSECAP00000021855	CD58	10	10	553.5	0.0581765	2.02556	CD58|HGNC Symbol|CD58 molecule [Source:HGNC Symbol;Acc:1688]|5|ENSECAG00000024391|ENSECAT00000026217
ENSECAP00000006770	TSPAN6	2	2	101.43	0.00681761	2.02414	TSPAN6|HGNC Symbol|tetraspanin 6 [Source:HGNC Symbol;Acc:11858]|X|ENSECAG00000008628|ENSECAT00000008969
ENSECAP00000019435	RPL18	1	1	32.61	0.166302	2.01972	F6YJR6_HORSE|UniProtKB/TrEMBL|60S ribosomal protein L18 [Source:RefSeq peptide;Acc:NP_001182442]|10|ENSECAG00000021927|ENSECAT00000023463
ENSECAP00000016635	CD47	5	5	352.97	0.0263513	2.00349	CD47|HGNC Symbol|CD47 molecule [Source:HGNC Symbol;Acc:1682]|19|ENSECAG00000018995|ENSECAT00000020275
ENSECAP00000017579	IL6ST	3	2	87.34	0.228727	1.99458	|||21|ENSECAG00000019750|ENSECAT00000021352
ENSECAP00000006676	SLC8A2	1	1	19.92	0.157199	1.99217	SLC8A2|HGNC Symbol|solute carrier family 8 (sodium/calcium exchanger), member 2 [Source:HGNC Symbol;Acc:11069]|10|ENSECAG00000008392|ENSECAT00000008857
ENSECAP00000002685	RNF113A	1	1	38.93	0.0685466	1.98961	||Uncharacterized protein [Source:UniProtKB/TrEMBL;Acc:F6XY35]|X|ENSECAG00000003934|ENSECAT00000003865
ENSECAP00000016544	SIK2	1	1	31.46	0.138519	1.98496	SIK2|HGNC Symbol|salt-inducible kinase 2 [Source:HGNC Symbol;Acc:21680]|7|ENSECAG00000018825|ENSECAT00000020171
ENSECAP00000006462	SLC39A14	5	5	338.9	0.245557	1.98383	SLC39A14|HGNC Symbol|solute carrier family 39 (zinc transporter), member 14 [Source:HGNC Symbol;Acc:20858]|2|ENSECAG00000008287|ENSECAT00000008608
ENSECAP00000019515	M6PR	2	2	110.71	0.0151637	1.98088	M6PR|HGNC Symbol|mannose-6-phosphate receptor (cation dependent) [Source:HGNC Symbol;Acc:6752]|6|ENSECAG00000021995|ENSECAT00000023553
ENSECAP00000004902	SLIT3	4	4	148.72	0.00652848	1.95881	SLIT3|HGNC Symbol|slit homolog 3 (Drosophila) [Source:HGNC Symbol;Acc:11087]|14|ENSECAG00000000495|ENSECAT00000006827
ENSECAP00000005174	ADAM9	5	5	220.38	0.133517	1.92924	ADAM9|HGNC Symbol|ADAM metallopeptidase domain 9 [Source:HGNC Symbol;Acc:216]|27|ENSECAG00000006442|ENSECAT00000007148
ENSECAP00000016095	HERC2	1	1	16.32	0.239355	1.92906	HERC2|HGNC Symbol|hect domain and RLD 2 [Source:HGNC Symbol;Acc:4868]|1|ENSECAG00000017677|ENSECAT00000019649
ENSECAP00000006018	PTPRC	11	11	580.64	0.00948015	1.92278	PTPRC|HGNC Symbol|protein tyrosine phosphatase, receptor type, C [Source:HGNC Symbol;Acc:9666]|30|ENSECAG00000007192|ENSECAT00000008088
ENSECAP00000022339	TMX3	2	1	43.69	0.286346	1.91786	TMX3|HGNC Symbol|thioredoxin-related transmembrane protein 3 [Source:HGNC Symbol;Acc:24718]|8|ENSECAG00000024758|ENSECAT00000026742
ENSECAP00000019648	PLAUR	2	2	93.47	0.0888387	1.90232	Q9N124_HORSE|UniProtKB/TrEMBL|urokinase plasminogen activator surface receptor [Source:RefSeq peptide;Acc:NP_001157353]|10|ENSECAG00000022127|ENSECAT00000023704
ENSECAP00000016268	SLC43A2	1	1	31.79	0.0684378	1.88767	SLC43A2|HGNC Symbol|solute carrier family 43, member 2 [Source:HGNC Symbol;Acc:23087]|11|ENSECAG00000018324|ENSECAT00000019843
ENSECAP00000007649	APOA1	1	1	61.59	0.1318	1.88463	APOA1|HGNC Symbol|apolipoprotein A-I [Source:HGNC Symbol;Acc:600]|7|ENSECAG00000009752|ENSECAT00000009963
ENSECAP00000008980	DDR2	1	1	13.47	0.306283	1.87726	DDR2|HGNC Symbol|discoidin domain receptor tyrosine kinase 2 [Source:HGNC Symbol;Acc:2731]|5|ENSECAG00000010726|ENSECAT00000011478
ENSECAP00000004321	C5AR1	2	2	64.54	0.0270683	1.87371	F7B6J9_HORSE|UniProtKB/TrEMBL|Uncharacterized protein [Source:UniProtKB/TrEMBL;Acc:F7B6J9]|10|ENSECAG00000006153|ENSECAT00000006133
ENSECAP00000017517	FCGR2B	2	1	183.3	0.313893	1.86993	||Uncharacterized protein [Source:UniProtKB/TrEMBL;Acc:F7CR15]|5|ENSECAG00000020009|ENSECAT00000021277
ENSECAP00000015337	SF3A3	3	3	176.08	0.320004	1.86448	SF3A3|HGNC Symbol|splicing factor 3a, subunit 3, 60kDa [Source:HGNC Symbol;Acc:10767]|2|ENSECAG00000017333|ENSECAT00000018779
ENSECAP00000006144	DSC2	1	1	16.9	0.172001	1.85223	F6UVP2_HORSE|UniProtKB/TrEMBL|Uncharacterized protein [Source:UniProtKB/TrEMBL;Acc:F6UVP2]|8|ENSECAG00000007761|ENSECAT00000008233
ENSECAP00000019548	RBM8A	2	2	126.75	0.356085	1.84942	RBM8A|EntrezGene|RNA-binding protein 8A [Source:RefSeq peptide;Acc:NP_001157445]|5|ENSECAG00000022024|ENSECAT00000023591
ENSECAP00000008674	EMR2	2	2	248.04	0.0444881	1.83614	||Uncharacterized protein [Source:UniProtKB/TrEMBL;Acc:F6T1C0]|7|ENSECAG00000010232|ENSECAT00000011136
ENSECAP00000011776	TM9SF3	2	2	43.83	0.0471525	1.83115	TM9SF3|HGNC Symbol|transmembrane 9 superfamily member 3 [Source:HGNC Symbol;Acc:21529]|1|ENSECAG00000013751|ENSECAT00000014716
ENSECAP00000009237	WARS	13	12	848.37	0.0247831	1.81082	F7ALH5_HORSE|UniProtKB/TrEMBL|Uncharacterized protein [Source:UniProtKB/TrEMBL;Acc:F7ALH5]|24|ENSECAG00000011037|ENSECAT00000011775
ENSECAP00000010074	EFNB1	9	8	400.98	0.0340844	1.8102	F6RPT6_HORSE|UniProtKB/TrEMBL|Uncharacterized protein [Source:UniProtKB/TrEMBL;Acc:F6RPT6]|X|ENSECAG00000012319|ENSECAT00000012753
ENSECAP00000013595	SLC52A1	1	1	14.09	0.0547306	1.7955	||Uncharacterized protein [Source:UniProtKB/TrEMBL;Acc:F6UD01]|9|ENSECAG00000015936|ENSECAT00000016808
ENSECAP00000013532	NOTCH2	9	9	566	0.163049	1.78976	NOTCH2|HGNC Symbol|notch 2 [Source:HGNC Symbol;Acc:7882]|5|ENSECAG00000015266|ENSECAT00000016738
ENSECAP00000019248	GGT5	2	2	96.04	0.0354199	1.78843	GGT5|HGNC Symbol|gamma-glutamyltransferase 5 [Source:HGNC Symbol;Acc:4260]|8|ENSECAG00000021670|ENSECAT00000023254
ENSECAP00000020356	DDX42	2	2	57.55	0.342368	1.78492	F6W0F2_HORSE|UniProtKB/TrEMBL|Uncharacterized protein [Source:UniProtKB/TrEMBL;Acc:F6W098]|11|ENSECAG00000022684|ENSECAT00000024501
ENSECAP00000012335	SERPINC1	1	1	37.14	0.164432	1.78414	F7CYR1_HORSE|UniProtKB/TrEMBL|Uncharacterized protein [Source:UniProtKB/TrEMBL;Acc:F7CYR1]|5|ENSECAG00000014493|ENSECAT00000015353
ENSECAP00000022283	SCARB2	1	1	33.43	0.271622	1.77522	SCARB2|HGNC Symbol|scavenger receptor class B, member 2 [Source:HGNC Symbol;Acc:1665]|3|ENSECAG00000024722|ENSECAT00000026682
ENSECAP00000022309	PTPRJ	10	9	320.27	0.0252052	1.75812	PTPRJ|HGNC Symbol|protein tyrosine phosphatase, receptor type, J [Source:HGNC Symbol;Acc:9673]|12|ENSECAG00000024702|ENSECAT00000026709
ENSECAP00000012889	PLXNB1	3	2	92.69	0.216212	1.69918	PLXNB1|HGNC Symbol|plexin B1 [Source:HGNC Symbol;Acc:9103]|16|ENSECAG00000014767|ENSECAT00000015985
ENSECAP00000021534	NOC2L	4	4	124.33	0.00160292	1.68313	NOC2L|HGNC Symbol|nucleolar complex associated 2 homolog (S. cerevisiae) [Source:HGNC Symbol;Acc:24517]|2|ENSECAG00000023976|ENSECAT00000025860
ENSECAP00000020551	LY75	4	4	89.63	0.253578	1.67652	||Uncharacterized protein [Source:UniProtKB/TrEMBL;Acc:F6T5S3]|18|ENSECAG00000022703|ENSECAT00000024723
ENSECAP00000008636	CD44	35	35	2228.09	0.00266485	1.67599	CD44|HGNC Symbol|CD44 molecule (Indian blood group) [Source:HGNC Symbol;Acc:1681]|12|ENSECAG00000010267|ENSECAT00000011095
ENSECAP00000015439	NRP2	17	17	785.87	0.00153885	1.64328	NRP2|HGNC Symbol|neuropilin 2 [Source:HGNC Symbol;Acc:8005]|18|ENSECAG00000016824|ENSECAT00000018899
ENSECAP00000002068	SLC30A1	4	4	199.12	0.166867	1.6418	SLC30A1|HGNC Symbol|solute carrier family 30 (zinc transporter), member 1 [Source:HGNC Symbol;Acc:11012]|5|ENSECAG00000003051|ENSECAT00000002890
ENSECAP00000018662	RPL11	1	1	57.4	0.228182	1.6286	F6UB53_HORSE|UniProtKB/TrEMBL|Uncharacterized protein [Source:UniProtKB/TrEMBL;Acc:F6UB53]|2|ENSECAG00000021136|ENSECAT00000022577
ENSECAP00000007277	ALDH1A3	11	10	681.43	0.0462376	1.6264	F6Y0Q6_HORSE|UniProtKB/TrEMBL|Uncharacterized protein [Source:UniProtKB/TrEMBL;Acc:F6Y0Q6]|1|ENSECAG00000008871|ENSECAT00000009544
ENSECAP00000017837	CD63	7	7	299.87	0.0814413	1.60923	CD63|HGNC Symbol|CD63 molecule [Source:HGNC Symbol;Acc:1692]|6|ENSECAG00000020385|ENSECAT00000021645
ENSECAP00000016594	HLA-A	4	1	290.42	0.293289	1.60905	F7BN88_HORSE|UniProtKB/TrEMBL|Uncharacterized protein [Source:UniProtKB/TrEMBL;Acc:F7BN88]|20|ENSECAG00000019095|ENSECAT00000020228
ENSECAP00000000907	FZD1	3	3	83.55	0.150475	1.6074	FZD1|HGNC Symbol|frizzled family receptor 1 [Source:HGNC Symbol;Acc:4038]|4|ENSECAG00000001326|ENSECAT00000001151
ENSECAP00000011081	FAT4	2	1	28.2	0.843525	1.60408	FAT4|HGNC Symbol|FAT tumor suppressor homolog 4 (Drosophila) [Source:HGNC Symbol;Acc:23109]|2|ENSECAG00000013233|ENSECAT00000013920
ENSECAP00000016192	KIRREL	9	8	583.24	0.0283322	1.60329	KIRREL|HGNC Symbol|kin of IRRE like (Drosophila) [Source:HGNC Symbol;Acc:15734]|5|ENSECAG00000018338|ENSECAT00000019756
ENSECAP00000009860	AXL	6	6	288.7	0.0913592	1.60181	AXL|HGNC Symbol|AXL receptor tyrosine kinase [Source:HGNC Symbol;Acc:905]|10|ENSECAG00000011471|ENSECAT00000012479
ENSECAP00000012830	CLNS1A	1	1	51.33	0.63073	1.59802	CLNS1A|HGNC Symbol|chloride channel, nucleotide-sensitive, 1A [Source:HGNC Symbol;Acc:2080]|7|ENSECAG00000015043|ENSECAT00000015914
ENSECAP00000019147	TMEM2	46	44	2403.84	0.0110852	1.59758	TMEM2|HGNC Symbol|transmembrane protein 2 [Source:HGNC Symbol;Acc:11869]|23|ENSECAG00000021484|ENSECAT00000023128
ENSECAP00000001691	LUC7L	14	5	640.55	0.129159	1.59653	LUC7L|HGNC Symbol|LUC7-like (S. cerevisiae) [Source:HGNC Symbol;Acc:6723]|13|ENSECAG00000000792|ENSECAT00000002375
ENSECAP00000010214	EFNB2	7	6	439.57	0.277192	1.59582	F6SYV2_HORSE|UniProtKB/TrEMBL|ephrin-B2 [Source:RefSeq peptide;Acc:NP_001108415]|17|ENSECAG00000012348|ENSECAT00000012919
ENSECAP00000007735	SYPL1	6	6	398.14	0.0213997	1.59571	SYPL1|HGNC Symbol|synaptophysin-like 1 [Source:HGNC Symbol;Acc:11507]|4|ENSECAG00000009695|ENSECAT00000010067
ENSECAP00000000506	LRRC27	2	1	30.65	0.354861	1.5935	LRRC27|HGNC Symbol|leucine rich repeat containing 27 [Source:HGNC Symbol;Acc:29346]|1|ENSECAG00000000671|ENSECAT00000000642
ENSECAP00000006986	CYP2S1	2	2	14.35	0.481945	1.59166	F6Q1P5_HORSE|UniProtKB/TrEMBL|Uncharacterized protein [Source:UniProtKB/TrEMBL;Acc:F6Q1P5]|10|ENSECAG00000009026|ENSECAT00000009212
ENSECAP00000003338	LRRC15	1	1	36.15	0.201539	1.5832	LRRC15|HGNC Symbol|leucine rich repeat containing 15 [Source:HGNC Symbol;Acc:20818]|19|ENSECAG00000004894|ENSECAT00000004800
ENSECAP00000007402	PVRL2	16	14	829.04	0.0519338	1.58223	PVRL2|HGNC Symbol|poliovirus receptor-related 2 (herpesvirus entry mediator B) [Source:HGNC Symbol;Acc:9707]|10|ENSECAG00000009306|ENSECAT00000009682
ENSECAP00000006620	EXOC5	1	1	15.32	0.357746	1.57277	EXOC5|HGNC Symbol|exocyst complex component 5 [Source:HGNC Symbol;Acc:10696]|24|ENSECAG00000008168|ENSECAT00000008793
ENSECAP00000015562	TNC	23	22	1072.36	0.186819	1.57177	TNC|HGNC Symbol|tenascin C [Source:HGNC Symbol;Acc:5318]|25|ENSECAG00000017433|ENSECAT00000019034
ENSECAP00000005097	GPM6B	3	3	173.15	0.291228	1.54392	GPM6B|HGNC Symbol|glycoprotein M6B [Source:HGNC Symbol;Acc:4461]|X|ENSECAG00000006665|ENSECAT00000007053
ENSECAP00000009772	ITGA7	8	8	336.97	0.127913	1.54224	F7BE10_HORSE|UniProtKB/TrEMBL|Uncharacterized protein [Source:UniProtKB/TrEMBL;Acc:F7BE10]|6|ENSECAG00000011735|ENSECAT00000012376
ENSECAP00000017615	PXDN	17	16	845.23	0.190342	1.54097	PXDN|HGNC Symbol|peroxidasin homolog (Drosophila) [Source:HGNC Symbol;Acc:14966]|15|ENSECAG00000019739|ENSECAT00000021391
ENSECAP00000015525	CD200	3	3	108.49	0.0522754	1.53553	CD200|HGNC Symbol|CD200 molecule [Source:HGNC Symbol;Acc:7203]|19|ENSECAG00000017925|ENSECAT00000018992
ENSECAP00000017595	NFKB2	4	4	201.98	0.0841488	1.53434	NFKB2|HGNC Symbol|nuclear factor of kappa light polypeptide gene enhancer in B-cells 2 (p49/p100) [Source:HGNC Symbol;Acc:7795]|1|ENSECAG00000019593|ENSECAT00000021368
ENSECAP00000009723	SERPINA1	1	1	24	0.247766	1.52849	F7BF31_HORSE|UniProtKB/TrEMBL|alpha-1-antiproteinase 2 precursor [Source:RefSeq peptide;Acc:NP_001108005]|24|ENSECAG00000011847|ENSECAT00000012318
ENSECAP00000006035	CBX1	3	2	274.15	0.151715	1.52483	CBX1|HGNC Symbol|chromobox homolog 1 [Source:HGNC Symbol;Acc:1551]|11|ENSECAG00000008048|ENSECAT00000008106
ENSECAP00000011709	SAMD7	1	1	16.09	0.612084	1.52306	SAMD7|HGNC Symbol|sterile alpha motif domain containing 7 [Source:HGNC Symbol;Acc:25394]|19|ENSECAG00000014004|ENSECAT00000014633
ENSECAP00000017564	LDLR	1	1	65.1	0.0803321	1.5226	LDLR|HGNC Symbol|low density lipoprotein receptor [Source:HGNC Symbol;Acc:6547]|7|ENSECAG00000019557|ENSECAT00000021336
ENSECAP00000011134	LRRC8A	4	3	160.21	0.0498513	1.52047	LRRC8A|HGNC Symbol|leucine rich repeat containing 8 family, member A [Source:HGNC Symbol;Acc:19027]|25|ENSECAG00000013359|ENSECAT00000013977
ENSECAP00000006356	APOE	2	2	69.03	0.35861	1.51979	APOE|HGNC Symbol|apolipoprotein E [Source:HGNC Symbol;Acc:613]|10|ENSECAG00000008236|ENSECAT00000008481
ENSECAP00000010162	SLC5A3	6	6	234.18	0.00553115	1.5146	F6RYW1_HORSE|UniProtKB/TrEMBL|Uncharacterized protein [Source:UniProtKB/TrEMBL;Acc:F6RYW1]|26|ENSECAG00000012453|ENSECAT00000012860
ENSECAP00000005872	TSPAN14	2	2	96.08	0.372593	1.51227	TSPAN14|HGNC Symbol|tetraspanin 14 [Source:HGNC Symbol;Acc:23303]|1|ENSECAG00000007856|ENSECAT00000007925
ENSECAP00000016606	ALCAM	31	30	2257.02	0.0771602	1.4997	ALCAM|HGNC Symbol|activated leukocyte cell adhesion molecule [Source:HGNC Symbol;Acc:400]|19|ENSECAG00000018670|ENSECAT00000020241
ENSECAP00000006868	ANP32E	2	2	196.6	0.198558	1.49703	ANP32E|HGNC Symbol|acidic (leucine-rich) nuclear phosphoprotein 32 family, member E [Source:HGNC Symbol;Acc:16673]|5|ENSECAG00000008718|ENSECAT00000009081
ENSECAP00000014883	STRA6	2	2	94.53	0.202221	1.49551	STRA6|HGNC Symbol|stimulated by retinoic acid gene 6 homolog (mouse) [Source:HGNC Symbol;Acc:30650]|1|ENSECAG00000016969|ENSECAT00000018256
ENSECAP00000016219	LAMP2	7	7	202.64	0.0940683	1.46496	LAMP2|HGNC Symbol|lysosomal-associated membrane protein 2 [Source:HGNC Symbol;Acc:6501]|X|ENSECAG00000018467|ENSECAT00000019789
ENSECAP00000020829	ITGAV	57	1	3901.71	0.425926	1.45085	F6UT65_HORSE|UniProtKB/TrEMBL|Uncharacterized protein [Source:UniProtKB/TrEMBL;Acc:F6UT65]|18|ENSECAG00000022653|ENSECAT00000025048
ENSECAP00000021947	TFRC	25	24	1434.37	0.0573349	1.44959	TFR1_HORSE|UniProtKB/Swiss-Prot|Transferrin receptor protein 1 [Source:UniProtKB/Swiss-Prot;Acc:Q2V905]|19|ENSECAG00000024267|ENSECAT00000026320
ENSECAP00000013972	SERPINE2	7	7	348.6	0.297796	1.44594	F6QIB2_HORSE|UniProtKB/TrEMBL|Uncharacterized protein [Source:UniProtKB/TrEMBL;Acc:F6QIB2]|6|ENSECAG00000016075|ENSECAT00000017223
ENSECAP00000015756	KIAA0825	2	1	27.63	0.357594	1.44469	KIAA0825|HGNC Symbol|KIAA0825 [Source:HGNC Symbol;Acc:28532]|14|ENSECAG00000018095|ENSECAT00000019262
ENSECAP00000006952	EPHA2	46	44	2782.66	0.074509	1.43794	EPHA2|HGNC Symbol|EPH receptor A2 [Source:HGNC Symbol;Acc:3386]|2|ENSECAG00000007650|ENSECAT00000009174
ENSECAP00000001117	HIST1H2AG	3	3	82.09	0.782729	1.43733	F7B9F5_HORSE|UniProtKB/TrEMBL|Histone H2A [Source:UniProtKB/TrEMBL;Acc:F7B9F5]|20|ENSECAG00000001500|ENSECAT00000001469
ENSECAP00000011203	IGFBP5	7	7	305.28	0.0272458	1.43313	Q5IF04_HORSE|UniProtKB/TrEMBL|Uncharacterized protein [Source:UniProtKB/TrEMBL;Acc:F7ALY5]|6|ENSECAG00000013425|ENSECAT00000014055
ENSECAP00000007753	CHMP5	2	2	192.68	0.117947	1.41576	CHMP5|HGNC Symbol|charged multivesicular body protein 5 [Source:HGNC Symbol;Acc:26942]|23|ENSECAG00000009827|ENSECAT00000010087
ENSECAP00000019998	GNB2L1	1	1	17.91	0.522406	1.40326	GNB2L1|EntrezGene|guanine nucleotide binding protein (G protein), beta polypeptide 2-like 1 [Source:RefSeq peptide;Acc:NP_001229375]|14|ENSECAG00000022567|ENSECAT00000024092
ENSECAP00000022301	SLC2A3	10	9	594	0.067313	1.39568	F6RMW9_HORSE|UniProtKB/TrEMBL|Uncharacterized protein [Source:UniProtKB/TrEMBL;Acc:F6RMW9]|6|ENSECAG00000024719|ENSECAT00000026701
ENSECAP00000018376	SLC28A3	1	1	42.75	0.480066	1.39468	||Uncharacterized protein [Source:UniProtKB/TrEMBL;Acc:F6V1R7]|23|ENSECAG00000020734|ENSECAT00000022254
ENSECAP00000000611	CXCR7	1	1	69.14	0.312063	1.39263	F7D7T0_HORSE|UniProtKB/TrEMBL|Uncharacterized protein [Source:UniProtKB/TrEMBL;Acc:F7D7T0]|6|ENSECAG00000000942|ENSECAT00000000766
ENSECAP00000018601	RTF1	9	8	463.43	0.381896	1.38479	RTF1|HGNC Symbol|Rtf1, Paf1/RNA polymerase II complex component, homolog (S. cerevisiae) [Source:HGNC Symbol;Acc:28996]|1|ENSECAG00000020872|ENSECAT00000022504
ENSECAP00000010111	FAP	11	11	575.23	0.0589276	1.37378	FAP|HGNC Symbol|fibroblast activation protein, alpha [Source:HGNC Symbol;Acc:3590]|18|ENSECAG00000011790|ENSECAT00000012796
ENSECAP00000012854	GPC1	9	9	314.08	0.210903	1.36578	F7DRG2_HORSE|UniProtKB/TrEMBL|Uncharacterized protein [Source:UniProtKB/TrEMBL;Acc:F7C127]|6|ENSECAG00000014427|ENSECAT00000015939
ENSECAP00000014172	RPL9	2	2	101.03	0.498362	1.36528	RPL9|HGNC Symbol|ribosomal protein L9 [Source:HGNC Symbol;Acc:10369]|3|ENSECAG00000016489|ENSECAT00000017442
ENSECAP00000010672	TMED7-TICAM2	4	4	122.48	0.177452	1.35588	F6QDX4_HORSE|UniProtKB/TrEMBL|transmembrane emp24 domain-containing protein 7 [Source:RefSeq peptide;Acc:NP_001189490]|14|ENSECAG00000012844|ENSECAT00000013438
ENSECAP00000021408	C6orf203	1	1	58.69	0.380373	1.35499	C6orf203|HGNC Symbol|chromosome 6 open reading frame 203 [Source:HGNC Symbol;Acc:17971]|10|ENSECAG00000023985|ENSECAT00000025718
ENSECAP00000018153	CLDND1	2	2	78.13	0.259486	1.35441	CLDND1|HGNC Symbol|claudin domain containing 1 [Source:HGNC Symbol;Acc:1322]|19|ENSECAG00000020656|ENSECAT00000021990
ENSECAP00000015209	FZD2	4	4	222.4	0.158968	1.35058	FZD2|HGNC Symbol|frizzled family receptor 2 [Source:HGNC Symbol;Acc:4040]|11|ENSECAG00000017678|ENSECAT00000018635
ENSECAP00000009413	ZNF3	1	1	13.49	0.302817	1.349	ZNF197|HGNC Symbol|zinc finger protein 197 [Source:HGNC Symbol;Acc:12988]|16|ENSECAG00000011611|ENSECAT00000011979
ENSECAP00000010204	PSMB10	1	1	15.1	0.13445	1.34618	F6SZ35_HORSE|UniProtKB/TrEMBL|Proteasome subunit beta type [Source:UniProtKB/TrEMBL;Acc:F6SZ35]|3|ENSECAG00000012022|ENSECAT00000012908
ENSECAP00000008266	PRDX4	2	2	55.89	0.820559	1.34595	PRDX4|HGNC Symbol|peroxiredoxin 4 [Source:HGNC Symbol;Acc:17169]|X|ENSECAG00000010085|ENSECAT00000010675
ENSECAP00000020714	AKT1S1	2	2	97.31	0.223188	1.34534	AKT1S1|HGNC Symbol|AKT1 substrate 1 (proline-rich) [Source:HGNC Symbol;Acc:28426]|10|ENSECAG00000023285|ENSECAT00000024910
ENSECAP00000007678	NCSTN	2	2	45.71	0.0219562	1.34142	NCSTN|HGNC Symbol|nicastrin [Source:HGNC Symbol;Acc:17091]|5|ENSECAG00000009183|ENSECAT00000009997
ENSECAP00000021402	WDR43	6	5	194.65	0.396627	1.33255	WDR43|HGNC Symbol|WD repeat domain 43 [Source:HGNC Symbol;Acc:28945]|15|ENSECAG00000023777|ENSECAT00000025709
ENSECAP00000009347	PTPRA	8	8	291.33	0.115978	1.32809	PTPRA|HGNC Symbol|protein tyrosine phosphatase, receptor type, A [Source:HGNC Symbol;Acc:9664]|22|ENSECAG00000010855|ENSECAT00000011903
ENSECAP00000017934	CD84	1	1	27.35	0.397267	1.32108	CD84|HGNC Symbol|CD84 molecule [Source:HGNC Symbol;Acc:1704]|5|ENSECAG00000020491|ENSECAT00000021748
ENSECAP00000014717	ERP44	1	1	19.34	0.433763	1.32069	ERP44|HGNC Symbol|endoplasmic reticulum protein 44 [Source:HGNC Symbol;Acc:18311]|25|ENSECAG00000016785|ENSECAT00000018066
ENSECAP00000016485	ITGB3	23	22	1423.15	0.0786865	1.31912	F7A370_HORSE|UniProtKB/TrEMBL|integrin beta-3 [Source:RefSeq peptide;Acc:NP_001075271]|11|ENSECAG00000017625|ENSECAT00000020100
ENSECAP00000014735	PLEC	3	1	28.36	0.259217	1.31623	PLEC|HGNC Symbol|plectin [Source:HGNC Symbol;Acc:9069]|9|ENSECAG00000015514|ENSECAT00000018085
ENSECAP00000005333	ADAM17	7	7	398.74	0.283616	1.3134	ADAM17|HGNC Symbol|ADAM metallopeptidase domain 17 [Source:HGNC Symbol;Acc:195]|15|ENSECAG00000005760|ENSECAT00000007332
ENSECAP00000022617	ITGA5	26	25	1942.55	0.305103	1.31286	F6QLX7_HORSE|UniProtKB/TrEMBL|Uncharacterized protein [Source:UniProtKB/TrEMBL;Acc:F6QLX7]|6|ENSECAG00000024979|ENSECAT00000027037
ENSECAP00000016274	DPP4	2	2	93.01	0.133033	1.31181	DPP4|HGNC Symbol|dipeptidyl-peptidase 4 [Source:HGNC Symbol;Acc:3009]|18|ENSECAG00000017357|ENSECAT00000019851
ENSECAP00000008993	MET	15	14	789.02	0.245729	1.31139	MET_HORSE|UniProtKB/Swiss-Prot|Hepatocyte growth factor receptor [Source:UniProtKB/Swiss-Prot;Acc:Q2QLA9]|4|ENSECAG00000010385|ENSECAT00000011493
ENSECAP00000008888	FAM82A2	1	1	17.79	0.389529	1.30888	FAM82A2|HGNC Symbol|family with sequence similarity 82, member A2 [Source:HGNC Symbol;Acc:25550]|1|ENSECAG00000010848|ENSECAT00000011376
ENSECAP00000007925	EMP3	5	5	154	0.477592	1.29924	EMP3|HGNC Symbol|epithelial membrane protein 3 [Source:HGNC Symbol;Acc:3335]|10|ENSECAG00000010042|ENSECAT00000010285
ENSECAP00000013361	SLC7A1	5	5	225.52	0.178526	1.29492	SLC7A1|HGNC Symbol|solute carrier family 7 (cationic amino acid transporter, y+ system), member 1 [Source:HGNC Symbol;Acc:11057]|17|ENSECAG00000015413|ENSECAT00000016547
ENSECAP00000007472	IFNGR1	6	6	516.17	0.146162	1.29476	IFNGR1|HGNC Symbol|interferon gamma receptor 1 [Source:HGNC Symbol;Acc:5439]|10|ENSECAG00000009347|ENSECAT00000009767
ENSECAP00000002343	UBB	4	4	268.87	0.094264	1.29329	UBC|EntrezGene|ubiquitin C [Source:RefSeq peptide;Acc:NP_001075331]|11|ENSECAG00000003428|ENSECAT00000003301
ENSECAP00000014569	NUCB2	4	4	120.7	0.37039	1.29101	NUCB2|HGNC Symbol|nucleobindin 2 [Source:HGNC Symbol;Acc:8044]|7|ENSECAG00000016586|ENSECAT00000017896
ENSECAP00000011887	TMEM30A	4	3	162.73	0.12718	1.29011	TMEM30A|HGNC Symbol|transmembrane protein 30A [Source:HGNC Symbol;Acc:16667]|10|ENSECAG00000013904|ENSECAT00000014850
ENSECAP00000021921	PDAP1	6	6	499.81	0.357675	1.29006	PDAP1|HGNC Symbol|PDGFA associated protein 1 [Source:HGNC Symbol;Acc:14634]|13|ENSECAG00000024426|ENSECAT00000026290
ENSECAP00000012774	AHSG	1	1	31.29	0.445679	1.29004	AHSG|HGNC Symbol|alpha-2-HS-glycoprotein [Source:HGNC Symbol;Acc:349]|19|ENSECAG00000014858|ENSECAT00000015850
ENSECAP00000008811	PLXDC1	11	11	504.22	0.0133395	1.28726	PLXDC1|HGNC Symbol|plexin domain containing 1 [Source:HGNC Symbol;Acc:20945]|11|ENSECAG00000010672|ENSECAT00000011291
ENSECAP00000022278	NOLC1	11	11	409.42	0.423247	1.28522	NOLC1|HGNC Symbol|nucleolar and coiled-body phosphoprotein 1 [Source:HGNC Symbol;Acc:15608]|1|ENSECAG00000024700|ENSECAT00000026677
ENSECAP00000022093	IGF2	2	2	76.31	0.213128	1.28373	F6S666_HORSE|UniProtKB/TrEMBL|insulin-like growth factor II precursor [Source:RefSeq peptide;Acc:NP_001108011]|12|ENSECAG00000024524|ENSECAT00000026481
ENSECAP00000005691	STK24	6	5	314.47	0.174781	1.2834	STK24|HGNC Symbol|serine/threonine kinase 24 [Source:HGNC Symbol;Acc:11403]|17|ENSECAG00000007682|ENSECAT00000007725
ENSECAP00000007899	SMARCA4	4	4	135.62	0.628839	1.27794	SMARCA4|HGNC Symbol|SWI/SNF related, matrix associated, actin dependent regulator of chromatin, subfamily a, member 4 [Source:HGNC Symbol;Acc:11100]|7|ENSECAG00000008334|ENSECAT00000010256
ENSECAP00000017450	SERPINE1	18	18	1008.61	0.225925	1.27511	F7DDC0_HORSE|UniProtKB/TrEMBL|Uncharacterized protein [Source:UniProtKB/TrEMBL;Acc:F7DDC0]|13|ENSECAG00000019781|ENSECAT00000021200
ENSECAP00000007313	SET	7	6	529.23	0.0906176	1.27289	F6XAY6_HORSE|UniProtKB/TrEMBL|Uncharacterized protein [Source:UniProtKB/TrEMBL;Acc:F6XAY6]|25|ENSECAG00000009117|ENSECAT00000009583
ENSECAP00000005450	CLU	11	10	781.83	0.0615784	1.27208	CLUS_HORSE|UniProtKB/Swiss-Prot|ClusterinClusterin beta chainClusterin alpha chain [Source:UniProtKB/Swiss-Prot;Acc:Q29482]|2|ENSECAG00000007010|ENSECAT00000007460
ENSECAP00000011029	NUCB1	1	1	48.43	0.439481	1.27117	NUCB1|HGNC Symbol|nucleobindin 1 [Source:HGNC Symbol;Acc:8043]|10|ENSECAG00000013307|ENSECAT00000013855
ENSECAP00000011601	PER2	1	1	18.15	0.11914	1.27045	PER2|HGNC Symbol|period homolog 2 (Drosophila) [Source:HGNC Symbol;Acc:8846]|6|ENSECAG00000013247|ENSECAT00000014506
ENSECAP00000019618	C9orf86	2	2	59.97	0.170433	1.26666	C9orf86|HGNC Symbol|chromosome 9 open reading frame 86 [Source:HGNC Symbol;Acc:24703]|25|ENSECAG00000022075|ENSECAT00000023672
ENSECAP00000000059	GAD2	1	1	17	0.105986	1.26393	F7D4X1_HORSE|UniProtKB/TrEMBL|Uncharacterized protein [Source:UniProtKB/TrEMBL;Acc:F7D4X1]|29|ENSECAG00000000006|ENSECAT00000000079
ENSECAP00000021395	GRK5	1	1	25.86	0.44711	1.26067	GRK5|HGNC Symbol|G protein-coupled receptor kinase 5 [Source:HGNC Symbol;Acc:4544]|1|ENSECAG00000023764|ENSECAT00000025701
ENSECAP00000006177	CBX5	5	5	240.44	0.446791	1.25921	CBX5|HGNC Symbol|chromobox homolog 5 [Source:HGNC Symbol;Acc:1555]|6|ENSECAG00000008101|ENSECAT00000008269
ENSECAP00000020901	ITGAV	58	2	3881.95	0.0149284	1.25912	F6UT65_HORSE|UniProtKB/TrEMBL|Uncharacterized protein [Source:UniProtKB/TrEMBL;Acc:F6UT65]|18|ENSECAG00000022653|ENSECAT00000025135
ENSECAP00000006414	ADAM10	18	17	940	0.286862	1.25781	ADAM10|HGNC Symbol|ADAM metallopeptidase domain 10 [Source:HGNC Symbol;Acc:188]|1|ENSECAG00000007963|ENSECAT00000008550
ENSECAP00000004909	RWDD1	2	2	61.51	0.467484	1.25635	RWDD1|HGNC Symbol|RWD domain containing 1 [Source:HGNC Symbol;Acc:20993]|10|ENSECAG00000006587|ENSECAT00000006834
ENSECAP00000016748	TM4SF1	2	2	136.69	0.275562	1.25607	TM4SF1|HGNC Symbol|transmembrane 4 L six family member 1 [Source:HGNC Symbol;Acc:11853]|16|ENSECAG00000019071|ENSECAT00000020406
ENSECAP00000016889	FXYD5	1	1	180.25	0.181695	1.2548	FXYD5|HGNC Symbol|FXYD domain containing ion transport regulator 5 [Source:HGNC Symbol;Acc:4029]|10|ENSECAG00000019410|ENSECAT00000020564
ENSECAP00000006082	SLC29A1	4	4	171.07	0.362509	1.25345	SLC29A1|HGNC Symbol|solute carrier family 29 (nucleoside transporters), member 1 [Source:HGNC Symbol;Acc:11003]|20|ENSECAG00000008083|ENSECAT00000008161
ENSECAP00000011132	DLG2	1	1	17.49	0.449604	1.25307	DLG2|HGNC Symbol|discs, large homolog 2 (Drosophila) [Source:HGNC Symbol;Acc:2901]|7|ENSECAG00000013426|ENSECAT00000013975
ENSECAP00000021557	PLA2R1	2	2	67.02	0.347867	1.25107	PLA2R1|HGNC Symbol|phospholipase A2 receptor 1, 180kDa [Source:HGNC Symbol;Acc:9042]|18|ENSECAG00000023815|ENSECAT00000025890
ENSECAP00000016300	GLA	5	5	181.64	0.406862	1.24989	GLA|HGNC Symbol|galactosidase, alpha [Source:HGNC Symbol;Acc:4296]|X|ENSECAG00000018500|ENSECAT00000019883
ENSECAP00000013202	EDIL3	5	5	226.21	0.100766	1.24893	EDIL3|HGNC Symbol|EGF-like repeats and discoidin I-like domains 3 [Source:HGNC Symbol;Acc:3173]|14|ENSECAG00000015388|ENSECAT00000016344
ENSECAP00000011835	PROM1	2	2	32.78	0.935903	1.24339	PROM1|HGNC Symbol|prominin 1 [Source:HGNC Symbol;Acc:9454]|3|ENSECAG00000013323|ENSECAT00000014789
ENSECAP00000012009	ERCC6	1	1	15.33	0.107873	1.24191	ERCC6|HGNC Symbol|excision repair cross-complementing rodent repair deficiency, complementation group 6 [Source:HGNC Symbol;Acc:3438]|1|ENSECAG00000014160|ENSECAT00000014986
ENSECAP00000009040	SIRPB1	20	15	1236.07	0.0350023	1.24132	||Uncharacterized protein [Source:UniProtKB/TrEMBL;Acc:F6ZTD7]|22|ENSECAG00000010990|ENSECAT00000011553
ENSECAP00000010081	ASCC3	1	1	14.06	0.458694	1.23491	ASCC3|HGNC Symbol|activating signal cointegrator 1 complex subunit 3 [Source:HGNC Symbol;Acc:18697]|10|ENSECAG00000012013|ENSECAT00000012760
ENSECAP00000021856	SCARB1	2	2	64.74	0.298433	1.23204	SCARB1|HGNC Symbol|scavenger receptor class B, member 1 [Source:HGNC Symbol;Acc:1664]|8|ENSECAG00000024242|ENSECAT00000026218
ENSECAP00000021142	GRM1	1	1	14	0.653785	1.23142	F7C3M0_HORSE|UniProtKB/TrEMBL|Uncharacterized protein [Source:UniProtKB/TrEMBL;Acc:F7C3M0]|31|ENSECAG00000023691|ENSECAT00000025414
ENSECAP00000015910	CYBB	10	10	478.16	0.554952	1.22888	CYBB|HGNC Symbol|cytochrome b-245, beta polypeptide [Source:HGNC Symbol;Acc:2578]|X|ENSECAG00000017917|ENSECAT00000019439
ENSECAP00000005032	SLC38A5	4	4	156.77	0.0842201	1.22428	SLC38A5|HGNC Symbol|solute carrier family 38, member 5 [Source:HGNC Symbol;Acc:18070]|X|ENSECAG00000006306|ENSECAT00000006971
ENSECAP00000018832	SFRP1	4	4	186.92	0.110021	1.22373	SFRP1|HGNC Symbol|secreted frizzled-related protein 1 [Source:HGNC Symbol;Acc:10776]|27|ENSECAG00000021358|ENSECAT00000022770
ENSECAP00000020010	PLD4	2	1	98.99	0.508297	1.2218	PLD4|HGNC Symbol|phospholipase D family, member 4 [Source:HGNC Symbol;Acc:23792]|24|ENSECAG00000022446|ENSECAT00000024107
ENSECAP00000015380	KRT2	5	2	163.68	0.529439	1.22074	F6SHJ8_HORSE|UniProtKB/TrEMBL|Uncharacterized protein [Source:UniProtKB/TrEMBL;Acc:F6SHJ8]|6|ENSECAG00000017745|ENSECAT00000018830
ENSECAP00000012070	SLC6A8	1	1	27.46	0.239952	1.22039	F7DGM8_HORSE|UniProtKB/TrEMBL|Transporter [Source:UniProtKB/TrEMBL;Acc:F7DGM8]|X|ENSECAG00000013965|ENSECAT00000015054
ENSECAP00000004796	PVRL3	4	4	288.43	0.413025	1.2174	PVRL3|HGNC Symbol|poliovirus receptor-related 3 [Source:HGNC Symbol;Acc:17664]|19|ENSECAG00000006637|ENSECAT00000006711
ENSECAP00000010896	MCAM	11	11	663.34	0.391818	1.21654	MCAM|HGNC Symbol|melanoma cell adhesion molecule [Source:HGNC Symbol;Acc:6934]|7|ENSECAG00000013036|ENSECAT00000013706
ENSECAP00000007070	CDH11	13	12	847.35	0.186919	1.21498	F6YE92_HORSE|UniProtKB/TrEMBL|cadherin-11 [Source:RefSeq peptide;Acc:NP_001137422]|3|ENSECAG00000008823|ENSECAT00000009309
ENSECAP00000010161	EPHB2	17	13	923.1	0.370234	1.2117	EPHB2|HGNC Symbol|EPH receptor B2 [Source:HGNC Symbol;Acc:3393]|2|ENSECAG00000011631|ENSECAT00000012858
ENSECAP00000021685	ITGAX	27	24	1366.8	0.252011	1.20943	F6YRB5_HORSE|UniProtKB/TrEMBL|Uncharacterized protein [Source:UniProtKB/TrEMBL;Acc:F6WRS9]|13|ENSECAG00000024082|ENSECAT00000026030
ENSECAP00000013195	PDIA5	1	1	14.73	0.362773	1.20651	PDIA5|HGNC Symbol|protein disulfide isomerase family A, member 5 [Source:HGNC Symbol;Acc:24811]|19|ENSECAG00000015276|ENSECAT00000016336
ENSECAP00000018843	KIF27	1	1	14.06	0.208817	1.20582	F6S5U9_HORSE|UniProtKB/TrEMBL|Uncharacterized protein [Source:UniProtKB/TrEMBL;Acc:F6S597]|23|ENSECAG00000021244|ENSECAT00000022782
ENSECAP00000011566	FAS	19	18	1255.77	0.361015	1.20217	FAS|HGNC Symbol|Fas (TNF receptor superfamily, member 6) [Source:HGNC Symbol;Acc:11920]|1|ENSECAG00000013724|ENSECAT00000014464
ENSECAP00000012449	AHCYL2	15	3	673.64	0.492832	1.20157	F7C5P7_HORSE|UniProtKB/TrEMBL|Adenosylhomocysteinase [Source:UniProtKB/TrEMBL;Acc:F7C5P7]|4|ENSECAG00000014138|ENSECAT00000015484
ENSECAP00000014826	PTGFRN	36	35	2410.93	0.165319	1.19841	PTGFRN|HGNC Symbol|prostaglandin F2 receptor negative regulator [Source:HGNC Symbol;Acc:9601]|5|ENSECAG00000017101|ENSECAT00000018189
ENSECAP00000018408	FH	1	1	31.15	0.579465	1.19572	F6U5R1_HORSE|UniProtKB/TrEMBL|Uncharacterized protein [Source:UniProtKB/TrEMBL;Acc:F6U5R1]|30|ENSECAG00000020726|ENSECAT00000022289
ENSECAP00000014718	RUVBL2	3	3	123.05	0.379132	1.19527	RUVBL2|HGNC Symbol|RuvB-like 2 (E. coli) [Source:HGNC Symbol;Acc:10475]|10|ENSECAG00000016701|ENSECAT00000018067
ENSECAP00000016958	COL8A1	2	2	77.93	0.476627	1.19003	COL8A1|HGNC Symbol|collagen, type VIII, alpha 1 [Source:HGNC Symbol;Acc:2215]|19|ENSECAG00000019508|ENSECAT00000020647
ENSECAP00000001729	EPHA5	6	2	208.04	0.377323	1.18967	EPHA5|HGNC Symbol|EPH receptor A5 [Source:HGNC Symbol;Acc:3389]|3|ENSECAG00000000530|ENSECAT00000002427
ENSECAP00000005129	MPZL1	6	6	368.82	0.259222	1.17886	MPZL1|HGNC Symbol|myelin protein zero-like 1 [Source:HGNC Symbol;Acc:7226]|5|ENSECAG00000006964|ENSECAT00000007097
ENSECAP00000011096	CD48	5	4	219.78	0.274404	1.17763	CD48|HGNC Symbol|CD48 molecule [Source:HGNC Symbol;Acc:1683]|5|ENSECAG00000013345|ENSECAT00000013936
ENSECAP00000002152	TPBG	2	2	62.66	0.336194	1.17433	TPBG|HGNC Symbol|trophoblast glycoprotein [Source:HGNC Symbol;Acc:12004]|10|ENSECAG00000003170|ENSECAT00000003006
ENSECAP00000014223	KTN1	1	1	25.24	0.1958	1.17061	KTN1|HGNC Symbol|kinectin 1 (kinesin receptor) [Source:HGNC Symbol;Acc:6467]|24|ENSECAG00000015910|ENSECAT00000017497
ENSECAP00000008437	PALM2-AKAP2	7	7	243.04	0.538183	1.16994	PALM2-AKAP2|HGNC Symbol|PALM2-AKAP2 readthrough [Source:HGNC Symbol;Acc:33529]|25|ENSECAG00000010552|ENSECAT00000010877
ENSECAP00000000602	TMEM119	2	2	127.23	0.48664	1.16836	TMEM119|HGNC Symbol|transmembrane protein 119 [Source:HGNC Symbol;Acc:27884]|8|ENSECAG00000000931|ENSECAT00000000756
ENSECAP00000005334	TRUB1	1	1	14.16	0.671832	1.16359	F7BV34_HORSE|UniProtKB/TrEMBL|Uncharacterized protein [Source:UniProtKB/TrEMBL;Acc:F7BV34]|1|ENSECAG00000007177|ENSECAT00000007333
ENSECAP00000015725	LRRC59	1	1	40.11	0.607405	1.16251	LRRC59|HGNC Symbol|leucine rich repeat containing 59 [Source:HGNC Symbol;Acc:28817]|11|ENSECAG00000018072|ENSECAT00000019226
ENSECAP00000015614	ABCC4	3	1	55.2	0.611338	1.16228	F6S0U9_HORSE|UniProtKB/TrEMBL|Uncharacterized protein [Source:UniProtKB/TrEMBL;Acc:F6S0U9]|17|ENSECAG00000017168|ENSECAT00000019093
ENSECAP00000010429	AHCYL1	21	9	1124.62	0.395184	1.16105	F6Q7C2_HORSE|UniProtKB/TrEMBL|Adenosylhomocysteinase [Source:UniProtKB/TrEMBL;Acc:F6Q7C2]|5|ENSECAG00000012080|ENSECAT00000013167
ENSECAP00000012061	SPECC1L	5	5	176.95	0.455446	1.16022	SPECC1L|HGNC Symbol|sperm antigen with calponin homology and coiled-coil domains 1-like [Source:HGNC Symbol;Acc:29022]|8|ENSECAG00000014409|ENSECAT00000015042
ENSECAP00000002350	ANP32A	10	4	557.14	0.228936	1.15933	||Uncharacterized protein [Source:UniProtKB/TrEMBL;Acc:F6YLX4]|1|ENSECAG00000002541|ENSECAT00000003309
ENSECAP00000019512	PNP	8	8	380.25	0.1902	1.15308	||Uncharacterized protein [Source:UniProtKB/TrEMBL;Acc:F6XLG0]|1|ENSECAG00000022042|ENSECAT00000023550
ENSECAP00000016524	TF	5	5	165.43	0.739135	1.15018	TF|EntrezGene|serotransferrin precursor [Source:RefSeq peptide;Acc:NP_001075415]|16|ENSECAG00000017555|ENSECAT00000020147
ENSECAP00000010736	ANO6	24	22	1286.82	0.477366	1.14573	ANO6|HGNC Symbol|anoctamin 6 [Source:HGNC Symbol;Acc:25240]|6|ENSECAG00000012743|ENSECAT00000013517
ENSECAP00000014868	CCPG1	1	1	34.62	0.563507	1.14468	CCPG1|HGNC Symbol|cell cycle progression 1 [Source:HGNC Symbol;Acc:24227]|1|ENSECAG00000017205|ENSECAT00000018237
ENSECAP00000015566	ATP1B1	14	14	939.49	0.304579	1.14416	F6PN44_HORSE|UniProtKB/TrEMBL|Uncharacterized protein [Source:UniProtKB/TrEMBL;Acc:F6PN44]|5|ENSECAG00000017771|ENSECAT00000019038
ENSECAP00000016839	SAFB2	2	1	55.96	0.558645	1.14217	SAFB2|HGNC Symbol|scaffold attachment factor B2 [Source:HGNC Symbol;Acc:21605]|7|ENSECAG00000018978|ENSECAT00000020511
ENSECAP00000023060	POLB	1	1	13.6	0.749482	1.1407	POLB|HGNC Symbol|polymerase (DNA directed), beta [Source:HGNC Symbol;Acc:9174]|4|ENSECAG00000026927|ENSECAT00000028999
ENSECAP00000016104	FBLN1	12	12	804.91	0.508708	1.13789	FBLN1|HGNC Symbol|fibulin 1 [Source:HGNC Symbol;Acc:3600]|28|ENSECAG00000018101|ENSECAT00000019662
ENSECAP00000019757	NUB1	10	10	431.81	0.516235	1.13501	NUB1|HGNC Symbol|negative regulator of ubiquitin-like proteins 1 [Source:HGNC Symbol;Acc:17623]|4|ENSECAG00000022109|ENSECAT00000023822
ENSECAP00000011008	VAMP4	3	3	185.99	0.499407	1.1343	VAMP4|HGNC Symbol|vesicle-associated membrane protein 4 [Source:HGNC Symbol;Acc:12645]|5|ENSECAG00000013165|ENSECAT00000013832
ENSECAP00000019317	CTTN	5	5	193.54	0.394662	1.13408	CTTN|HGNC Symbol|cortactin [Source:HGNC Symbol;Acc:3338]|12|ENSECAG00000021450|ENSECAT00000023332
ENSECAP00000010814	CADM2	9	8	632.04	0.402084	1.13292	CADM2|HGNC Symbol|cell adhesion molecule 2 [Source:HGNC Symbol;Acc:29849]|26|ENSECAG00000013029|ENSECAT00000013610
ENSECAP00000010799	MRC2	48	48	3208.71	0.272288	1.13169	MRC2|HGNC Symbol|mannose receptor, C type 2 [Source:HGNC Symbol;Acc:16875]|11|ENSECAG00000012627|ENSECAT00000013590
ENSECAP00000021227	CTSB	11	11	860.79	0.409046	1.12953	F6YNH6_HORSE|UniProtKB/TrEMBL|Uncharacterized protein [Source:UniProtKB/TrEMBL;Acc:F6YNH6]|2|ENSECAG00000023820|ENSECAT00000025516
ENSECAP00000015399	LAMP1	7	7	326.09	0.37194	1.12842	LAMP1|HGNC Symbol|lysosomal-associated membrane protein 1 [Source:HGNC Symbol;Acc:6499]|17|ENSECAG00000017618|ENSECAT00000018853
ENSECAP00000006428	NPTN	23	23	1280.79	0.357799	1.12631	NPTN|HGNC Symbol|neuroplastin [Source:HGNC Symbol;Acc:17867]|1|ENSECAG00000008148|ENSECAT00000008566
ENSECAP00000015387	ITGA1	44	44	2561.57	0.281925	1.12528	F6SHD8_HORSE|UniProtKB/TrEMBL|Uncharacterized protein [Source:UniProtKB/TrEMBL;Acc:F6SHD8]|21|ENSECAG00000017386|ENSECAT00000018839
ENSECAP00000017335	LRRC32	1	1	19.25	0.50943	1.12462	LRRC32|HGNC Symbol|leucine rich repeat containing 32 [Source:HGNC Symbol;Acc:4161]|7|ENSECAG00000019895|ENSECAT00000021068
ENSECAP00000009498	ENPP6	9	9	682.37	0.582096	1.12458	ENPP6|HGNC Symbol|ectonucleotide pyrophosphatase/phosphodiesterase 6 [Source:HGNC Symbol;Acc:23409]|27|ENSECAG00000011627|ENSECAT00000012066
ENSECAP00000010064	TM2D2	1	1	35.17	0.448072	1.12438	TM2D2|HGNC Symbol|TM2 domain containing 2 [Source:HGNC Symbol;Acc:24127]|27|ENSECAG00000012267|ENSECAT00000012742
ENSECAP00000007702	CADM3	4	3	79.93	0.597605	1.12428	CADM3|HGNC Symbol|cell adhesion molecule 3 [Source:HGNC Symbol;Acc:17601]|5|ENSECAG00000009553|ENSECAT00000010024
ENSECAP00000018447	SPON1	17	17	1223.73	0.371563	1.12388	||Uncharacterized protein [Source:UniProtKB/TrEMBL;Acc:F6TRQ6]|7|ENSECAG00000020789|ENSECAT00000022330
ENSECAP00000018571	ERBB2	12	11	516.49	0.575902	1.1168	F6VNY4_HORSE|UniProtKB/TrEMBL|Uncharacterized protein [Source:UniProtKB/TrEMBL;Acc:F6VNY4]|11|ENSECAG00000020409|ENSECAT00000022466
ENSECAP00000015947	EIF2S1	11	11	583.04	0.480386	1.11574	EIF2S1|HGNC Symbol|eukaryotic translation initiation factor 2, subunit 1 alpha, 35kDa [Source:HGNC Symbol;Acc:3265]|24|ENSECAG00000018424|ENSECAT00000019482
ENSECAP00000017324	PLXNB2	35	34	2346.28	0.482147	1.11408	PLXNB2|HGNC Symbol|plexin B2 [Source:HGNC Symbol;Acc:9104]|28|ENSECAG00000019242|ENSECAT00000021057
ENSECAP00000005018	CD2BP2	2	2	54.23	0.641816	1.11352	CD2BP2|HGNC Symbol|CD2 (cytoplasmic tail) binding protein 2 [Source:HGNC Symbol;Acc:1656]|13|ENSECAG00000006737|ENSECAT00000006952
ENSECAP00000009103	SLC12A7	20	16	1076.38	0.3159	1.11265	SLC12A7|HGNC Symbol|solute carrier family 12 (potassium/chloride transporters), member 7 [Source:HGNC Symbol;Acc:10915]|21|ENSECAG00000009911|ENSECAT00000011624
ENSECAP00000017431	CCDC80	1	1	60.93	0.657546	1.11015	CCDC80|HGNC Symbol|coiled-coil domain containing 80 [Source:HGNC Symbol;Acc:30649]|19|ENSECAG00000019861|ENSECAT00000021180
ENSECAP00000004949	ENO1	29	24	2126.37	0.474267	1.11004	F6V7C1_HORSE|UniProtKB/TrEMBL|Enolase [Source:UniProtKB/TrEMBL;Acc:F6V7C1]|2|ENSECAG00000003345|ENSECAT00000006878
ENSECAP00000009503	TMEM123	1	1	21.22	0.571707	1.10955	TMEM123|HGNC Symbol|transmembrane protein 123 [Source:HGNC Symbol;Acc:30138]|7|ENSECAG00000011715|ENSECAT00000012074
ENSECAP00000018756	MAT2B	1	1	14.95	0.242626	1.10876	MAT2B|HGNC Symbol|methionine adenosyltransferase II, beta [Source:HGNC Symbol;Acc:6905]|14|ENSECAG00000021219|ENSECAT00000022680
ENSECAP00000022400	PDGFRB	11	11	576.72	0.575207	1.10803	F6Q748_HORSE|UniProtKB/TrEMBL|Uncharacterized protein [Source:UniProtKB/TrEMBL;Acc:F6Q748]|14|ENSECAG00000024793|ENSECAT00000026808
ENSECAP00000021163	WNK1	1	1	16.32	0.731497	1.10737	WNK1|HGNC Symbol|WNK lysine deficient protein kinase 1 [Source:HGNC Symbol;Acc:14540]|6|ENSECAG00000023501|ENSECAT00000025440
ENSECAP00000003632	HMGB1	10	9	548.6	0.541093	1.10066	HMGB1|HGNC Symbol|high mobility group box 1 [Source:HGNC Symbol;Acc:4983]|1|ENSECAG00000005186|ENSECAT00000005180
ENSECAP00000021452	TM9SF2	2	1	49.84	0.773326	1.09997	TM9SF2|HGNC Symbol|transmembrane 9 superfamily member 2 [Source:HGNC Symbol;Acc:11865]|17|ENSECAG00000023803|ENSECAT00000025768
ENSECAP00000016512	PCCA	8	1	268.98	0.894785	1.09931	PCCA|HGNC Symbol|propionyl CoA carboxylase, alpha polypeptide [Source:HGNC Symbol;Acc:8653]|17|ENSECAG00000018952|ENSECAT00000020134
ENSECAP00000004935	L1CAM	2	1	27.5	0.68218	1.09906	L1CAM|HGNC Symbol|L1 cell adhesion molecule [Source:HGNC Symbol;Acc:6470]|X|ENSECAG00000002810|ENSECAT00000006861
ENSECAP00000016968	XRN2	1	1	15.16	0.315964	1.09655	XRN2|HGNC Symbol|5'-3' exoribonuclease 2 [Source:HGNC Symbol;Acc:12836]|22|ENSECAG00000018988|ENSECAT00000020663
ENSECAP00000021564	NOP14	2	1	38.01	0.350843	1.09536	NOP14|HGNC Symbol|NOP14 nucleolar protein homolog (yeast) [Source:HGNC Symbol;Acc:16821]|3|ENSECAG00000023951|ENSECAT00000025897
ENSECAP00000019929	ROR2	13	12	628.18	0.589367	1.09364	ROR2|HGNC Symbol|receptor tyrosine kinase-like orphan receptor 2 [Source:HGNC Symbol;Acc:10257]|23|ENSECAG00000022345|ENSECAT00000024015
ENSECAP00000018903	RRAS2	1	1	26.92	0.389078	1.09184	RRAS2|HGNC Symbol|related RAS viral (r-ras) oncogene homolog 2 [Source:HGNC Symbol;Acc:17271]|7|ENSECAG00000021393|ENSECAT00000022847
ENSECAP00000009031	TPM3	18	5	713.22	0.57869	1.08918	F6ZTR4_HORSE|UniProtKB/TrEMBL|Uncharacterized protein [Source:UniProtKB/TrEMBL;Acc:F6ZTR4]|5|ENSECAG00000010942|ENSECAT00000011543
ENSECAP00000021220	ITGB2	35	32	1847.96	0.613331	1.08843	F6YNL9_HORSE|UniProtKB/TrEMBL|Integrin beta [Source:UniProtKB/TrEMBL;Acc:F6YNL9]|26|ENSECAG00000023061|ENSECAT00000025508
ENSECAP00000002308	MARCKS	1	1	75.24	0.594976	1.08774	||Uncharacterized protein [Source:UniProtKB/TrEMBL;Acc:F6YSK7]|10|ENSECAG00000003398|ENSECAT00000003237
ENSECAP00000022856	SYNE2	3	1	42.66	0.437925	1.0828	||Uncharacterized protein [Source:UniProtKB/TrEMBL;Acc:F6R0K1]|24|ENSECAG00000020393|ENSECAT00000028822
ENSECAP00000016129	LAP3	7	7	284.36	0.735515	1.08243	F7A676_HORSE|UniProtKB/TrEMBL|Uncharacterized protein [Source:UniProtKB/TrEMBL;Acc:F7A676]|3|ENSECAG00000018272|ENSECAT00000019690
ENSECAP00000016301	F11R	8	8	314.06	0.834797	1.08158	F11R|HGNC Symbol|F11 receptor [Source:HGNC Symbol;Acc:14685]|5|ENSECAG00000018579|ENSECAT00000019884
ENSECAP00000005390	ABCC1	45	42	2574.99	0.586806	1.08139	ABCC1|EntrezGene|multidrug resistance-associated protein 1 [Source:RefSeq peptide;Acc:NP_001075232]|13|ENSECAG00000006784|ENSECAT00000007396
ENSECAP00000015403	COL4A3BP	1	1	43.69	0.482491	1.08132	COL4A3BP|HGNC Symbol|collagen, type IV, alpha 3 (Goodpasture antigen) binding protein [Source:HGNC Symbol;Acc:2205]|14|ENSECAG00000017349|ENSECAT00000018857
ENSECAP00000013696	FAM114A1	1	1	32.54	0.659803	1.08116	FAM114A1|HGNC Symbol|family with sequence similarity 114, member A1 [Source:HGNC Symbol;Acc:25087]|3|ENSECAG00000016060|ENSECAT00000016922
ENSECAP00000008595	RECK	9	8	345.6	0.220664	1.07989	RECK|HGNC Symbol|reversion-inducing-cysteine-rich protein with kazal motifs [Source:HGNC Symbol;Acc:11345]|25|ENSECAG00000010426|ENSECAT00000011047
ENSECAP00000017788	RPS7	2	2	72.97	0.672947	1.07905	RPS7|HGNC Symbol|ribosomal protein S7 [Source:HGNC Symbol;Acc:10440]|15|ENSECAG00000020253|ENSECAT00000021588
ENSECAP00000022653	LOXL2	4	4	259.03	0.643637	1.07641	LOXL2|HGNC Symbol|lysyl oxidase-like 2 [Source:HGNC Symbol;Acc:6666]|2|ENSECAG00000025038|ENSECAT00000027080
ENSECAP00000012452	PSMD11	5	5	151.66	0.616686	1.07439	PSMD11|HGNC Symbol|proteasome (prosome, macropain) 26S subunit, non-ATPase, 11 [Source:HGNC Symbol;Acc:9556]|11|ENSECAG00000014306|ENSECAT00000015487
ENSECAP00000000137	SLC20A2	3	3	110.38	0.683552	1.07369	SLC20A2|HGNC Symbol|solute carrier family 20 (phosphate transporter), member 2 [Source:HGNC Symbol;Acc:10947]|27|ENSECAG00000000096|ENSECAT00000000191
ENSECAP00000018472	DVL1	1	1	19.54	0.904614	1.07093	DVL1|HGNC Symbol|dishevelled, dsh homolog 1 (Drosophila) [Source:HGNC Symbol;Acc:3084]|2|ENSECAG00000020745|ENSECAT00000022358
ENSECAP00000015786	SREK1	7	6	277.83	0.818932	1.06648	SREK1|HGNC Symbol|splicing regulatory glutamine/lysine-rich protein 1 [Source:HGNC Symbol;Acc:17882]|21|ENSECAG00000018080|ENSECAT00000019296
ENSECAP00000020201	ITGB1	79	78	4686	0.471486	1.06509	F6UR46_HORSE|UniProtKB/TrEMBL|Integrin beta [Source:UniProtKB/TrEMBL;Acc:F6UR46]|29|ENSECAG00000022498|ENSECAT00000024324
ENSECAP00000014234	CDH6	21	20	1328.52	0.579039	1.06396	F6X200_HORSE|UniProtKB/TrEMBL|Uncharacterized protein [Source:UniProtKB/TrEMBL;Acc:F6X200]|21|ENSECAG00000016111|ENSECAT00000017513
ENSECAP00000014458	DYNC1H1	39	36	1634.43	0.684856	1.06154	DYNC1H1|HGNC Symbol|dynein, cytoplasmic 1, heavy chain 1 [Source:HGNC Symbol;Acc:2961]|24|ENSECAG00000015929|ENSECAT00000017777
ENSECAP00000000404	SLC2A1	9	8	511.2	0.875491	1.06107	F7CBT8_HORSE|UniProtKB/TrEMBL|solute carrier family 2, facilitated glucose transporter member 1 [Source:RefSeq peptide;Acc:NP_001157443]|2|ENSECAG00000000303|ENSECAT00000000516
ENSECAP00000003709	LRRN4CL	3	3	173.91	0.660044	1.06046	LRRN4CL|HGNC Symbol|LRRN4 C-terminal like [Source:HGNC Symbol;Acc:33724]|12|ENSECAG00000005381|ENSECAT00000005282
ENSECAP00000015274	SEZ6L2	1	1	20.4	0.695869	1.05821	SEZ6L2|HGNC Symbol|seizure related 6 homolog (mouse)-like 2 [Source:HGNC Symbol;Acc:30844]|13|ENSECAG00000017305|ENSECAT00000018709
ENSECAP00000007740	LTBP3	1	1	43.99	0.833905	1.05736	LTBP3|HGNC Symbol|latent transforming growth factor beta binding protein 3 [Source:HGNC Symbol;Acc:6716]|12|ENSECAG00000009629|ENSECAT00000010072
ENSECAP00000010598	EIF5	9	9	464.53	0.773016	1.05728	||Uncharacterized protein [Source:UniProtKB/TrEMBL;Acc:F6RT71]|24|ENSECAG00000012597|ENSECAT00000013356
ENSECAP00000011303	MAPK7	1	1	14.11	0.633265	1.05646	MAPK7|HGNC Symbol|mitogen-activated protein kinase 7 [Source:HGNC Symbol;Acc:6880]|11|ENSECAG00000013433|ENSECAT00000014169
ENSECAP00000010130	BSG	20	20	1593.63	0.763156	1.05491	A5JST8_HORSE|UniProtKB/TrEMBL|basigin [Source:RefSeq peptide;Acc:NP_001092265]|Un0167|ENSECAG00000012389|ENSECAT00000012817
ENSECAP00000009592	SLC1A5	8	8	464.19	0.75273	1.05259	SLC1A5|HGNC Symbol|solute carrier family 1 (neutral amino acid transporter), member 5 [Source:HGNC Symbol;Acc:10943]|10|ENSECAG00000011637|ENSECAT00000012168
ENSECAP00000020555	ZNF174	2	1	39.96	0.476487	1.05162	ZNF174|HGNC Symbol|zinc finger protein 174 [Source:HGNC Symbol;Acc:12963]|13|ENSECAG00000023132|ENSECAT00000024727
ENSECAP00000007802	CD46	11	11	702.27	0.664809	1.0501	||Uncharacterized protein [Source:UniProtKB/TrEMBL;Acc:F6ZPI6]|5|ENSECAG00000009794|ENSECAT00000010143
ENSECAP00000017077	FIP1L1	3	3	119.87	0.83382	1.04845	FIP1L1|HGNC Symbol|FIP1 like 1 (S. cerevisiae) [Source:HGNC Symbol;Acc:19124]|3|ENSECAG00000019415|ENSECAT00000020783
ENSECAP00000010483	CP	36	36	2453.94	0.603318	1.04737	CP|HGNC Symbol|ceruloplasmin (ferroxidase) [Source:HGNC Symbol;Acc:2295]|16|ENSECAG00000012064|ENSECAT00000013229
ENSECAP00000008615	EFEMP1	8	8	503.51	0.796489	1.04727	EFEMP1|HGNC Symbol|EGF containing fibulin-like extracellular matrix protein 1 [Source:HGNC Symbol;Acc:3218]|15|ENSECAG00000010447|ENSECAT00000011070
ENSECAP00000008043	BTBD11	1	1	17.89	0.629027	1.0461	BTBD11|HGNC Symbol|BTB (POZ) domain containing 11 [Source:HGNC Symbol;Acc:23844]|28|ENSECAG00000009835|ENSECAT00000010429
ENSECAP00000006791	PDIA4	17	17	1255.7	0.760683	1.04495	F6WGL8_HORSE|UniProtKB/TrEMBL|Uncharacterized protein [Source:UniProtKB/TrEMBL;Acc:F6WGL8]|4|ENSECAG00000008848|ENSECAT00000008992
ENSECAP00000018010	KRT6B	4	1	179.18	0.820253	1.04473	F6W7V0_HORSE|UniProtKB/TrEMBL|Uncharacterized protein [Source:UniProtKB/TrEMBL;Acc:F6W7V0]|6|ENSECAG00000020157|ENSECAT00000021837
ENSECAP00000005913	PTPRK	3	3	85.08	0.731726	1.0443	PTPRK|HGNC Symbol|protein tyrosine phosphatase, receptor type, K [Source:HGNC Symbol;Acc:9674]|10|ENSECAG00000005833|ENSECAT00000007969
ENSECAP00000013745	RAB11FIP1	9	8	322.75	0.991532	1.04374	RAB11FIP1|HGNC Symbol|RAB11 family interacting protein 1 (class I) [Source:HGNC Symbol;Acc:30265]|27|ENSECAG00000016134|ENSECAT00000016977
ENSECAP00000015054	PQBP1	1	1	29.69	0.703768	1.0436	PQBP1|HGNC Symbol|polyglutamine binding protein 1 [Source:HGNC Symbol;Acc:9330]|X|ENSECAG00000017372|ENSECAT00000018451
ENSECAP00000013928	ITGA3	39	37	1911.04	0.741094	1.03944	F6W8D8_HORSE|UniProtKB/TrEMBL|Uncharacterized protein [Source:UniProtKB/TrEMBL;Acc:F6W1A4]|11|ENSECAG00000015760|ENSECAT00000017177
ENSECAP00000010950	SLC12A4	20	17	963.06	0.484447	1.03867	SLC12A4|HGNC Symbol|solute carrier family 12 (potassium/chloride transporters), member 4 [Source:HGNC Symbol;Acc:10913]|3|ENSECAG00000011181|ENSECAT00000013767
ENSECAP00000012547	INSRR	2	1	34.9	0.699969	1.03774	F7DS61_HORSE|UniProtKB/TrEMBL|Tyrosine-protein kinase receptor [Source:UniProtKB/TrEMBL;Acc:F7DS61]|5|ENSECAG00000014650|ENSECAT00000015596
ENSECAP00000013273	JAM3	8	7	594.71	0.886719	1.0376	JAM3|HGNC Symbol|junctional adhesion molecule 3 [Source:HGNC Symbol;Acc:15532]|7|ENSECAG00000015550|ENSECAT00000016432
ENSECAP00000000348	SOGA2	2	2	74.86	0.986861	1.03428	CCDC165|HGNC Symbol|coiled-coil domain containing 165 [Source:HGNC Symbol;Acc:29121]|8|ENSECAG00000000531|ENSECAT00000000446
ENSECAP00000004687	DGAT2L6	1	1	17.15	0.779639	1.03418	DGAT2L6|HGNC Symbol|diacylglycerol O-acyltransferase 2-like 6 [Source:HGNC Symbol;Acc:23250]|X|ENSECAG00000006583|ENSECAT00000006584
ENSECAP00000007794	PLXND1	37	34	1927.49	0.743324	1.03326	PLXND1|HGNC Symbol|plexin D1 [Source:HGNC Symbol;Acc:9107]|16|ENSECAG00000009159|ENSECAT00000010133
ENSECAP00000003768	MARCKSL1	1	1	41.98	0.716992	1.03282	MARCKSL1|HGNC Symbol|MARCKS-like 1 [Source:HGNC Symbol;Acc:7142]|2|ENSECAG00000005467|ENSECAT00000005363
ENSECAP00000008264	CDH2	25	23	1996.04	0.740295	1.03184	F6SV97_HORSE|UniProtKB/TrEMBL|Uncharacterized protein [Source:UniProtKB/TrEMBL;Acc:F6Q549]|8|ENSECAG00000009663|ENSECAT00000010673
ENSECAP00000021758	EIF1AD	1	1	46.48	0.750146	1.03069	EIF1AD|HGNC Symbol|eukaryotic translation initiation factor 1A domain containing [Source:HGNC Symbol;Acc:28147]|12|ENSECAG00000024304|ENSECAT00000026110
ENSECAP00000009162	SLC44A2	20	17	966.22	0.892767	1.02774	SLC44A2|HGNC Symbol|solute carrier family 44, member 2 [Source:HGNC Symbol;Acc:17292]|7|ENSECAG00000010363|ENSECAT00000011689
ENSECAP00000010935	PSIP1	2	1	42.32	0.637973	1.0277	A1YAF7_HORSE|UniProtKB/TrEMBL|PC4 and SFRS1-interacting protein [Source:RefSeq peptide;Acc:NP_001075982]|23|ENSECAG00000012666|ENSECAT00000013750
ENSECAP00000010792	CHERP	9	8	341.67	0.735713	1.02766	CHERP|HGNC Symbol|calcium homeostasis endoplasmic reticulum protein [Source:HGNC Symbol;Acc:16930]|21|ENSECAG00000012713|ENSECAT00000013582
ENSECAP00000014094	NUBPL	1	1	13.82	0.769827	1.02731	NUBPL|HGNC Symbol|nucleotide binding protein-like [Source:HGNC Symbol;Acc:20278]|1|ENSECAG00000016526|ENSECAT00000017354
ENSECAP00000016644	MFGE8	8	8	182.01	0.698144	1.02628	MFGE8|HGNC Symbol|milk fat globule-EGF factor 8 protein [Source:HGNC Symbol;Acc:7036]|1|ENSECAG00000018875|ENSECAT00000020285
ENSECAP00000018535	PIEZO1	23	21	1157.09	0.920975	1.02589	PIEZO1|HGNC Symbol|piezo-type mechanosensitive ion channel component 1 [Source:HGNC Symbol;Acc:28993]|3|ENSECAG00000020292|ENSECAT00000022425
ENSECAP00000013091	SLC12A2	9	8	425.44	0.973651	1.0255	SLC12A2|HGNC Symbol|solute carrier family 12 (sodium/potassium/chloride transporters), member 2 [Source:HGNC Symbol;Acc:10911]|14|ENSECAG00000013422|ENSECAT00000016221
ENSECAP00000019426	GYS1	11	11	418.95	0.975809	1.02482	B2L109_HORSE|UniProtKB/TrEMBL|glycogen [Source:RefSeq peptide;Acc:NP_001119597]|10|ENSECAG00000021428|ENSECAT00000023453
ENSECAP00000007218	PVR	8	7	466	0.773965	1.02431	PVR|HGNC Symbol|poliovirus receptor [Source:HGNC Symbol;Acc:9705]|10|ENSECAG00000009241|ENSECAT00000009477
ENSECAP00000002993	SLC9A8	1	1	13.85	0.577424	1.02417	F7AHE0_HORSE|UniProtKB/TrEMBL|Sodium/hydrogen exchanger [Source:UniProtKB/TrEMBL;Acc:F7AHE0]|22|ENSECAG00000004260|ENSECAT00000004336
ENSECAP00000002912	SLC44A1	2	2	77.41	0.915397	1.02279	SLC44A1|HGNC Symbol|solute carrier family 44, member 1 [Source:HGNC Symbol;Acc:18798]|25|ENSECAG00000002233|ENSECAT00000004221
ENSECAP00000005011	GMFB	4	4	171.88	0.849979	1.02219	GMFB|HGNC Symbol|glia maturation factor, beta [Source:HGNC Symbol;Acc:4373]|24|ENSECAG00000006944|ENSECAT00000006945
ENSECAP00000017307	OSTF1	5	4	304.74	0.942207	1.02188	OSTF1|HGNC Symbol|osteoclast stimulating factor 1 [Source:HGNC Symbol;Acc:8510]|23|ENSECAG00000019624|ENSECAT00000021038
ENSECAP00000010494	CBX3	5	4	376.98	0.808663	1.02119	CBX3|HGNC Symbol|chromobox homolog 3 [Source:HGNC Symbol;Acc:1553]|4|ENSECAG00000012780|ENSECAT00000013241
ENSECAP00000006395	CHMP4B	4	4	306.94	0.810545	1.01865	CHMP4B|HGNC Symbol|charged multivesicular body protein 4B [Source:HGNC Symbol;Acc:16171]|22|ENSECAG00000008311|ENSECAT00000008526
ENSECAP00000019400	IGF1R	27	25	1339.29	0.852444	1.01761	F6YQU0_HORSE|UniProtKB/TrEMBL|Tyrosine-protein kinase receptor [Source:UniProtKB/TrEMBL;Acc:F6YQU0]|1|ENSECAG00000021238|ENSECAT00000023425
ENSECAP00000012405	SDC1	3	3	141.64	0.798763	1.01598	F7CBA1_HORSE|UniProtKB/TrEMBL|Syndecan [Source:UniProtKB/TrEMBL;Acc:F7CBA1]|15|ENSECAG00000014709|ENSECAT00000015437
ENSECAP00000009058	HDGF	8	7	469.53	0.946565	1.01485	HDGF|HGNC Symbol|hepatoma-derived growth factor [Source:HGNC Symbol;Acc:4856]|5|ENSECAG00000011178|ENSECAT00000011575
ENSECAP00000014539	WDR46	1	1	16.07	0.614628	1.0143	WDR46|HGNC Symbol|WD repeat domain 46 [Source:HGNC Symbol;Acc:13923]|20|ENSECAG00000016548|ENSECAT00000017863
ENSECAP00000004481	REEP6	1	1	17.65	0.926466	1.01419	||Uncharacterized protein [Source:UniProtKB/TrEMBL;Acc:F7A430]|7|ENSECAG00000006291|ENSECAT00000006342
ENSECAP00000008740	CACNA2D1	19	19	1050.46	0.505397	1.01306	CACNA2D1|HGNC Symbol|calcium channel, voltage-dependent, alpha 2/delta subunit 1 [Source:HGNC Symbol;Acc:1399]|4|ENSECAG00000010809|ENSECAT00000011208
ENSECAP00000014481	NRCAM	43	43	2495.62	0.840505	1.01264	NRCAM|HGNC Symbol|neuronal cell adhesion molecule [Source:HGNC Symbol;Acc:7994]|4|ENSECAG00000014891|ENSECAT00000017803
ENSECAP00000017148	EIF2S2	11	11	422.03	0.904324	1.01132	EIF2S2|HGNC Symbol|eukaryotic translation initiation factor 2, subunit 2 beta, 38kDa [Source:HGNC Symbol;Acc:3266]|22|ENSECAG00000019481|ENSECAT00000020858
ENSECAP00000013389	PDCL3	5	5	201.88	0.905152	1.01092	PDCL3|HGNC Symbol|phosducin-like 3 [Source:HGNC Symbol;Acc:28860]|15|ENSECAG00000015752|ENSECAT00000016576
ENSECAP00000005223	FN1	98	98	6108.67	0.93785	1.0096	FN1|HGNC Symbol|fibronectin 1 [Source:HGNC Symbol;Acc:3778]|6|ENSECAG00000000701|ENSECAT00000007204
ENSECAP00000009453	NAGA	10	9	651.98	0.945242	1.00674	NAGA|HGNC Symbol|N-acetylgalactosaminidase, alpha- [Source:HGNC Symbol;Acc:7631]|28|ENSECAG00000011376|ENSECAT00000012021
ENSECAP00000000844	ACTRT2	1	1	17.74	0.978184	1.00601	F7DVW3_HORSE|UniProtKB/TrEMBL|Uncharacterized protein [Source:UniProtKB/TrEMBL;Acc:F7DVW3]|2|ENSECAG00000001137|ENSECAT00000001050
ENSECAP00000022851	LRFN1	1	1	14.15	0.827849	1.00547	LRFN1|HGNC Symbol|leucine rich repeat and fibronectin type III domain containing 1 [Source:HGNC Symbol;Acc:29290]|10|ENSECAG00000008138|ENSECAT00000028829
ENSECAP00000002700	METTL11B	1	1	17.24	0.976319	1.0045	METTL11B|HGNC Symbol|methyltransferase like 11B [Source:HGNC Symbol;Acc:31932]|5|ENSECAG00000003997|ENSECAT00000003891
ENSECAP00000004707	SMCR7L	1	1	14.01	0.981507	1.00116	SMCR7L|HGNC Symbol|Smith-Magenis syndrome chromosome region, candidate 7-like [Source:HGNC Symbol;Acc:25979]|28|ENSECAG00000006403|ENSECAT00000006610
ENSECAP00000014348	PCDHGC5	9	7	472.43	0.888113	1.00035	PCDHGC5|HGNC Symbol|protocadherin gamma subfamily C, 5 [Source:HGNC Symbol;Acc:8718]|14|ENSECAG00000016123|ENSECAT00000017646
ENSECAP00000009782	EIF4G3	7	2	259.11	0.709847	1.00024	EIF4G3|EntrezGene|eukaryotic translation initiation factor 4 gamma 3 [Source:RefSeq peptide;Acc:NP_001075231]|2|ENSECAG00000011147|ENSECAT00000012388
ENSECAP00000019935	KRT1	5	3	236.62	0.951077	1.00006	F7B7X0_HORSE|UniProtKB/TrEMBL|Uncharacterized protein [Source:UniProtKB/TrEMBL;Acc:F7B7X0]|6|ENSECAG00000022233|ENSECAT00000024023
ENSECAP00000018469	DAGLA	1	1	29.35	0.990696	0.997308	DAGLA|HGNC Symbol|diacylglycerol lipase, alpha [Source:HGNC Symbol;Acc:1165]|12|ENSECAG00000020795|ENSECAT00000022355
ENSECAP00000022153	ZNF3	1	1	15.33	0.968528	0.99657	|||13|ENSECAG00000024649|ENSECAT00000026545
ENSECAP00000022412	LPHN2	8	8	379.04	0.960548	0.993698	F6PZJ8_HORSE|UniProtKB/TrEMBL|latrophilin-2 [Source:RefSeq peptide;Acc:NP_001177630]|5|ENSECAG00000024824|ENSECAT00000026820
ENSECAP00000006808	SRSF7	6	5	380.58	0.916413	0.993596	SRSF7|EntrezGene|splicing factor, arginine/serine-rich 7 [Source:RefSeq peptide;Acc:NP_001182517]|15|ENSECAG00000008664|ENSECAT00000009013
ENSECAP00000000114	TXNDC5	2	2	104.26	0.927725	0.991197	F7CZH3_HORSE|UniProtKB/TrEMBL|Uncharacterized protein [Source:UniProtKB/TrEMBL;Acc:F7CZH3]|20|ENSECAG00000000106|ENSECAT00000000158
ENSECAP00000015325	ZFP36L2	1	1	79.92	0.980853	0.991165	||Uncharacterized protein [Source:UniProtKB/TrEMBL;Acc:F6SWH2]|15|ENSECAG00000017795|ENSECAT00000018766
ENSECAP00000012045	ANKRD40CL	1	1	21.51	0.918229	0.990573	||Uncharacterized protein [Source:UniProtKB/TrEMBL;Acc:F7CP85]|11|ENSECAG00000014415|ENSECAT00000015023
ENSECAP00000005608	PTPRG	6	6	214.04	0.942324	0.990567	PTPRG|HGNC Symbol|protein tyrosine phosphatase, receptor type, G [Source:HGNC Symbol;Acc:9671]|16|ENSECAG00000007607|ENSECAT00000007634
ENSECAP00000005298	SEC63	17	16	966.55	0.930968	0.990495	SEC63|HGNC Symbol|SEC63 homolog (S. cerevisiae) [Source:HGNC Symbol;Acc:21082]|10|ENSECAG00000006392|ENSECAT00000007291
ENSECAP00000014272	ATP6V1E1	3	1	85.69	0.880451	0.988307	F6WUU4_HORSE|UniProtKB/TrEMBL|Uncharacterized protein [Source:UniProtKB/TrEMBL;Acc:F6WUU4]|6|ENSECAG00000016487|ENSECAT00000017554
ENSECAP00000008074	HMGB2	3	1	67.4	0.865419	0.987025	HMGB2|HGNC Symbol|high mobility group box 2 [Source:HGNC Symbol;Acc:5000]|2|ENSECAG00000010132|ENSECAT00000010462
ENSECAP00000022803	ITGA2	59	57	4980.94	0.954758	0.985838	F6RHG7_HORSE|UniProtKB/TrEMBL|Uncharacterized protein [Source:UniProtKB/TrEMBL;Acc:F6RHG7]|21|ENSECAG00000010739|ENSECAT00000029128
ENSECAP00000020319	GBA	7	7	381.12	0.952225	0.985798	GBA|HGNC Symbol|glucosidase, beta, acid [Source:HGNC Symbol;Acc:4177]|5|ENSECAG00000022786|ENSECAT00000024461
ENSECAP00000013033	CADM1	30	28	2416.4	0.983428	0.984728	CADM1|HGNC Symbol|cell adhesion molecule 1 [Source:HGNC Symbol;Acc:5951]|7|ENSECAG00000015144|ENSECAT00000016154
ENSECAP00000010133	SUB1	11	11	563.99	0.901642	0.98236	SUB1|HGNC Symbol|SUB1 homolog (S. cerevisiae) [Source:HGNC Symbol;Acc:19985]|21|ENSECAG00000012399|ENSECAT00000012820
ENSECAP00000008056	HBD	1	1	45.06	0.823775	0.981982	HBB_HORSE|UniProtKB/Swiss-Prot|Hemoglobin subunit beta [Source:UniProtKB/Swiss-Prot;Acc:P02062]|7|ENSECAG00000010020|ENSECAT00000010442
ENSECAP00000008669	CSPG4	9	9	385.41	0.979146	0.98079	CSPG4|HGNC Symbol|chondroitin sulfate proteoglycan 4 [Source:HGNC Symbol;Acc:2466]|1|ENSECAG00000010692|ENSECAT00000011131
ENSECAP00000019239	THBS2	11	9	498.45	0.869977	0.979523	THBS2|EntrezGene|thrombospondin-2 [Source:RefSeq peptide;Acc:NP_001156589]|31|ENSECAG00000021122|ENSECAT00000023244
ENSECAP00000006455	NOL6	1	1	14.48	0.912343	0.979332	NOL6|HGNC Symbol|nucleolar protein family 6 (RNA-associated) [Source:HGNC Symbol;Acc:19910]|23|ENSECAG00000007914|ENSECAT00000008600
ENSECAP00000006461	ITGB5	29	26	1873.69	0.879445	0.977945	F6TXW5_HORSE|UniProtKB/TrEMBL|Integrin beta [Source:UniProtKB/TrEMBL;Acc:F6TXW5]|19|ENSECAG00000007589|ENSECAT00000008607
ENSECAP00000020738	MDH2	9	9	393.29	0.950873	0.977027	F6TYW4_HORSE|UniProtKB/TrEMBL|malate dehydrogenase 2, NAD (mitochondrial) [Source:RefSeq peptide;Acc:NP_001182455]|13|ENSECAG00000023094|ENSECAT00000024941
ENSECAP00000019312	DENR	3	3	226.57	0.8722	0.975579	DENR|HGNC Symbol|density-regulated protein [Source:HGNC Symbol;Acc:2769]|8|ENSECAG00000021824|ENSECAT00000023327
ENSECAP00000020006	TM2D3	1	1	42.35	0.849771	0.973099	TM2D3|HGNC Symbol|TM2 domain containing 3 [Source:HGNC Symbol;Acc:24128]|1|ENSECAG00000022561|ENSECAT00000024103
ENSECAP00000011839	CSTB	3	3	127.51	0.893291	0.971347	||Uncharacterized protein [Source:UniProtKB/TrEMBL;Acc:F7APS1]|26|ENSECAG00000014197|ENSECAT00000014793
ENSECAP00000016034	ITGAM	21	19	1082.35	0.881069	0.969849	F7ASK6_HORSE|UniProtKB/TrEMBL|Uncharacterized protein [Source:UniProtKB/TrEMBL;Acc:F7ASK6]|13|ENSECAG00000017418|ENSECAT00000019583
ENSECAP00000003835	RAP1B	1	1	13.08	0.470871	0.967705	RAP1B|HGNC Symbol|RAP1B, member of RAS oncogene family [Source:HGNC Symbol;Acc:9857]|6|ENSECAG00000004651|ENSECAT00000005448
ENSECAP00000013906	ST13	9	9	518.1	0.883989	0.967219	ST13|HGNC Symbol|suppression of tumorigenicity 13 (colon carcinoma) (Hsp70 interacting protein) [Source:HGNC Symbol;Acc:11343]|28|ENSECAG00000015838|ENSECAT00000017154
ENSECAP00000020955	F3	8	8	503.15	0.983216	0.967197	F3|HGNC Symbol|coagulation factor III (thromboplastin, tissue factor) [Source:HGNC Symbol;Acc:3541]|5|ENSECAG00000023416|ENSECAT00000025195
ENSECAP00000012251	MPHOSPH9	1	1	21.46	0.732933	0.96582	MPHOSPH9|HGNC Symbol|M-phase phosphoprotein 9 [Source:HGNC Symbol;Acc:7215]|8|ENSECAG00000014402|ENSECAT00000015260
ENSECAP00000020297	NT5C2	1	1	15.99	0.440695	0.965149	NT5C2|HGNC Symbol|5'-nucleotidase, cytosolic II [Source:HGNC Symbol;Acc:8022]|1|ENSECAG00000022574|ENSECAT00000024433
ENSECAP00000019598	NCL	22	20	1390.48	0.99349	0.965124	NCL|HGNC Symbol|nucleolin [Source:HGNC Symbol;Acc:7667]|6|ENSECAG00000021868|ENSECAT00000023647
ENSECAP00000009888	HEXB	3	3	128.33	0.747973	0.963423	HEXB|HGNC Symbol|hexosaminidase B (beta polypeptide) [Source:HGNC Symbol;Acc:4879]|14|ENSECAG00000011657|ENSECAT00000012513
ENSECAP00000008318	WASF2	6	5	234.06	0.843315	0.962537	WASF2|HGNC Symbol|WAS protein family, member 2 [Source:HGNC Symbol;Acc:12733]|2|ENSECAG00000010268|ENSECAT00000010737
ENSECAP00000017575	ATP1B3	10	10	664.05	0.757934	0.961426	F7CFR5_HORSE|UniProtKB/TrEMBL|Uncharacterized protein [Source:UniProtKB/TrEMBL;Acc:F7CFR5]|16|ENSECAG00000019885|ENSECAT00000021348
ENSECAP00000018840	SLC25A1	1	1	14.83	0.685711	0.961376	SLC25A1|HGNC Symbol|solute carrier family 25 (mitochondrial carrier; citrate transporter), member 1 [Source:HGNC Symbol;Acc:10979]|Un0002|ENSECAG00000021409|ENSECAT00000022779
ENSECAP00000011824	CADM4	8	8	467.61	0.857986	0.959475	CADM4|HGNC Symbol|cell adhesion molecule 4 [Source:HGNC Symbol;Acc:30825]|10|ENSECAG00000013952|ENSECAT00000014776
ENSECAP00000018031	LTBP1	18	17	916.71	0.919292	0.959229	LTBP1|HGNC Symbol|latent transforming growth factor beta binding protein 1 [Source:HGNC Symbol;Acc:6714]|15|ENSECAG00000019691|ENSECAT00000021859
ENSECAP00000022210	FUCA1	5	5	272.88	0.72105	0.959201	FUCA1|HGNC Symbol|fucosidase, alpha-L- 1, tissue [Source:HGNC Symbol;Acc:4006]|2|ENSECAG00000024652|ENSECAT00000026606
ENSECAP00000009622	PTPRZ1	1	1	31.33	0.67567	0.956345	PTPRZ1|HGNC Symbol|protein tyrosine phosphatase, receptor-type, Z polypeptide 1 [Source:HGNC Symbol;Acc:9685]|4|ENSECAG00000011293|ENSECAT00000012202
ENSECAP00000003340	ADRB2	2	2	38.56	0.93777	0.954487	F6SWV0_HORSE|UniProtKB/TrEMBL|Uncharacterized protein [Source:UniProtKB/TrEMBL;Acc:F6SWV0]|14|ENSECAG00000004810|ENSECAT00000004802
ENSECAP00000005701	CARD14	2	1	29.28	0.69993	0.953022	CARD14|HGNC Symbol|caspase recruitment domain family, member 14 [Source:HGNC Symbol;Acc:16446]|11|ENSECAG00000007455|ENSECAT00000007736
ENSECAP00000004288	CTSL2	8	7	437.93	0.72341	0.952942	F7BPX8_HORSE|UniProtKB/TrEMBL|Uncharacterized protein [Source:UniProtKB/TrEMBL;Acc:F7BPX8]|23|ENSECAG00000004288|ENSECAT00000006084
ENSECAP00000009427	SLC9A1	10	10	595.61	0.656318	0.950362	F7BH15_HORSE|UniProtKB/TrEMBL|Sodium/hydrogen exchanger [Source:UniProtKB/TrEMBL;Acc:F7BH15]|2|ENSECAG00000011296|ENSECAT00000011993
ENSECAP00000003114	CD276	11	11	774.05	0.797577	0.950231	CD276|HGNC Symbol|CD276 molecule [Source:HGNC Symbol;Acc:19137]|1|ENSECAG00000004386|ENSECAT00000004496
ENSECAP00000022579	SLC39A8	1	1	17.5	0.831564	0.949209	SLC39A8|HGNC Symbol|solute carrier family 39 (zinc transporter), member 8 [Source:HGNC Symbol;Acc:20862]|3|ENSECAG00000025010|ENSECAT00000026997
ENSECAP00000022661	TMEM117	6	6	245.87	0.636747	0.948701	TMEM117|HGNC Symbol|transmembrane protein 117 [Source:HGNC Symbol;Acc:25308]|6|ENSECAG00000025096|ENSECAT00000027089
ENSECAP00000006708	MMP14	13	13	777.23	0.615642	0.947554	A1DZ89_HORSE|UniProtKB/TrEMBL|Uncharacterized protein [Source:UniProtKB/TrEMBL;Acc:F6SCW3]|1|ENSECAG00000008351|ENSECAT00000008899
ENSECAP00000014042	CLPX	1	1	93	0.379728	0.945995	CLPX|HGNC Symbol|ClpX caseinolytic peptidase X homolog (E. coli) [Source:HGNC Symbol;Acc:2088]|1|ENSECAG00000016127|ENSECAT00000017298
ENSECAP00000012672	GUSB	1	1	52.94	0.58128	0.942892	GUSB|HGNC Symbol|glucuronidase, beta [Source:HGNC Symbol;Acc:4696]|13|ENSECAG00000014688|ENSECAT00000015734
ENSECAP00000009147	FAM120A	2	2	62.51	0.907658	0.941039	FAM120A|HGNC Symbol|family with sequence similarity 120A [Source:HGNC Symbol;Acc:13247]|23|ENSECAG00000011076|ENSECAT00000011672
ENSECAP00000019277	CNPY4	3	2	215.79	0.684178	0.938122	CNPY4|HGNC Symbol|canopy 4 homolog (zebrafish) [Source:HGNC Symbol;Acc:28631]|13|ENSECAG00000021787|ENSECAT00000023288
ENSECAP00000007423	THBS1	82	76	5434.15	0.655242	0.937912	THBS1|HGNC Symbol|thrombospondin 1 [Source:HGNC Symbol;Acc:11785]|1|ENSECAG00000008923|ENSECAT00000009707
ENSECAP00000016328	FANCM	2	2	26.6	0.458077	0.937719	FANCM|HGNC Symbol|Fanconi anemia, complementation group M [Source:HGNC Symbol;Acc:23168]|1|ENSECAG00000018694|ENSECAT00000019912
ENSECAP00000019730	SHANK2	1	1	15.83	0.808056	0.936987	SHANK2|HGNC Symbol|SH3 and multiple ankyrin repeat domains 2 [Source:HGNC Symbol;Acc:14295]|12|ENSECAG00000022208|ENSECAT00000023789
ENSECAP00000016123	HNRPLL	2	2	133.5	0.577005	0.936536	HNRPLL|HGNC Symbol|heterogeneous nuclear ribonucleoprotein L-like [Source:HGNC Symbol;Acc:25127]|15|ENSECAG00000018354|ENSECAT00000019684
ENSECAP00000010349	CD151	5	5	216.45	0.795573	0.936034	CD151|HGNC Symbol|CD151 molecule (Raph blood group) [Source:HGNC Symbol;Acc:1630]|12|ENSECAG00000012618|ENSECAT00000013078
ENSECAP00000017626	ATL3	5	5	331.47	0.663563	0.934986	ATL3|HGNC Symbol|atlastin GTPase 3 [Source:HGNC Symbol;Acc:24526]|12|ENSECAG00000019843|ENSECAT00000021404
ENSECAP00000006635	FERMT3	1	1	28.7	0.830936	0.93399	FERMT3|HGNC Symbol|fermitin family member 3 [Source:HGNC Symbol;Acc:23151]|12|ENSECAG00000008107|ENSECAT00000008809
ENSECAP00000005055	SEPTIN11	6	3	183.92	0.869907	0.933129	F7E306_HORSE|UniProtKB/TrEMBL|Uncharacterized protein [Source:UniProtKB/TrEMBL;Acc:F7E306]|3|ENSECAG00000005768|ENSECAT00000006999
ENSECAP00000013929	SERPINB6	2	2	76.66	0.751956	0.933113	F6W8C8_HORSE|UniProtKB/TrEMBL|Uncharacterized protein [Source:UniProtKB/TrEMBL;Acc:F6W8C8]|20|ENSECAG00000015966|ENSECAT00000017178
ENSECAP00000008398	IPO4	3	3	90.13	0.721196	0.933057	IPO4|HGNC Symbol|importin 4 [Source:HGNC Symbol;Acc:19426]|1|ENSECAG00000009909|ENSECAT00000010832
ENSECAP00000013752	VTN	2	2	32.83	0.654453	0.931696	VTN|HGNC Symbol|vitronectin [Source:HGNC Symbol;Acc:12724]|11|ENSECAG00000015904|ENSECAT00000016984
ENSECAP00000016651	DDR1	6	6	283.96	0.615194	0.930428	DDR1|HGNC Symbol|discoidin domain receptor tyrosine kinase 1 [Source:HGNC Symbol;Acc:2730]|20|ENSECAG00000018474|ENSECAT00000020293
ENSECAP00000009553	PTK7	43	43	3342.07	0.579678	0.930352	PTK7|HGNC Symbol|PTK7 protein tyrosine kinase 7 [Source:HGNC Symbol;Acc:9618]|20|ENSECAG00000011101|ENSECAT00000012127
ENSECAP00000015996	KRT4	3	1	123.21	0.680001	0.930182	F7D5X8_HORSE|UniProtKB/TrEMBL|Uncharacterized protein [Source:UniProtKB/TrEMBL;Acc:F7D5X8]|6|ENSECAG00000018234|ENSECAT00000019537
ENSECAP00000017366	ISCU	1	1	31.34	0.599179	0.929509	ISCU|HGNC Symbol|iron-sulfur cluster scaffold homolog (E. coli) [Source:HGNC Symbol;Acc:29882]|8|ENSECAG00000019879|ENSECAT00000021103
ENSECAP00000007998	SORCS2	15	14	600.43	0.600527	0.928845	SORCS2|HGNC Symbol|sortilin-related VPS10 domain containing receptor 2 [Source:HGNC Symbol;Acc:16698]|3|ENSECAG00000009779|ENSECAT00000010375
ENSECAP00000008306	NUCKS1	4	4	203.42	0.885673	0.92879	NUCKS1|HGNC Symbol|nuclear casein kinase and cyclin-dependent kinase substrate 1 [Source:HGNC Symbol;Acc:29923]|5|ENSECAG00000010336|ENSECAT00000010723
ENSECAP00000007138	AQP1	4	4	364.86	0.530365	0.928723	F6WM25_HORSE|UniProtKB/TrEMBL|Uncharacterized protein [Source:UniProtKB/TrEMBL;Acc:F6WM25]|4|ENSECAG00000008979|ENSECAT00000009387
ENSECAP00000014508	GPM6A	3	3	197.42	0.962298	0.928702	GPM6A|HGNC Symbol|glycoprotein M6A [Source:HGNC Symbol;Acc:4460]|27|ENSECAG00000016756|ENSECAT00000017831
ENSECAP00000022319	EXOSC9	1	1	22.8	0.880731	0.927087	EXOSC9|HGNC Symbol|exosome component 9 [Source:HGNC Symbol;Acc:9137]|2|ENSECAG00000024732|ENSECAT00000026720
ENSECAP00000007918	PHAX	3	3	165.13	0.74324	0.925811	PHAX|HGNC Symbol|phosphorylated adaptor for RNA export [Source:HGNC Symbol;Acc:10241]|14|ENSECAG00000009967|ENSECAT00000010277
ENSECAP00000019413	GNB1	3	3	121.31	0.970372	0.925373	GNB1|HGNC Symbol|guanine nucleotide binding protein (G protein), beta polypeptide 1 [Source:HGNC Symbol;Acc:4396]|2|ENSECAG00000021999|ENSECAT00000023439
ENSECAP00000018574	SVIL	1	1	21.93	0.445679	0.92078	SVIL|HGNC Symbol|supervillin [Source:HGNC Symbol;Acc:11480]|29|ENSECAG00000020932|ENSECAT00000022469
ENSECAP00000014266	NLGN2	4	4	152.73	0.566544	0.919544	NLGN2|HGNC Symbol|neuroligin 2 [Source:HGNC Symbol;Acc:14290]|11|ENSECAG00000016513|ENSECAT00000017547
ENSECAP00000017442	FASN	3	3	80.71	0.895215	0.919372	FASN|HGNC Symbol|fatty acid synthase [Source:HGNC Symbol;Acc:3594]|11|ENSECAG00000019125|ENSECAT00000021191
ENSECAP00000011632	TEX264	1	1	25.16	0.882623	0.91878	TEX264|HGNC Symbol|testis expressed 264 [Source:HGNC Symbol;Acc:30247]|16|ENSECAG00000013885|ENSECAT00000014540
ENSECAP00000012848	NACA	6	5	559.29	0.636991	0.918103	NACA|HGNC Symbol|nascent polypeptide-associated complex alpha subunit [Source:HGNC Symbol;Acc:7629]|6|ENSECAG00000015242|ENSECAT00000015933
ENSECAP00000004606	PTMS	3	3	149.56	0.81093	0.917767	PTMA|HGNC Symbol|prothymosin, alpha [Source:HGNC Symbol;Acc:9623]|3|ENSECAG00000006493|ENSECAT00000006486
ENSECAP00000005858	ENO2	9	5	810.88	0.576759	0.91747	F7CIX6_HORSE|UniProtKB/TrEMBL|Enolase [Source:UniProtKB/TrEMBL;Acc:F7CIX6]|6|ENSECAG00000007386|ENSECAT00000007911
ENSECAP00000015236	PCYT1A	3	3	68.04	0.559711	0.917228	PCYT1A|HGNC Symbol|phosphate cytidylyltransferase 1, choline, alpha [Source:HGNC Symbol;Acc:8754]|19|ENSECAG00000017477|ENSECAT00000018666
ENSECAP00000015561	TLN1	62	55	3442.24	0.613212	0.91465	TLN1|HGNC Symbol|talin 1 [Source:HGNC Symbol;Acc:11845]|25|ENSECAG00000016464|ENSECAT00000019033
ENSECAP00000004525	YWHAG	7	2	522.01	0.768424	0.913819	F6ZFH9_HORSE|UniProtKB/TrEMBL|Uncharacterized protein [Source:UniProtKB/TrEMBL;Acc:F6ZFH9]|13|ENSECAG00000006452|ENSECAT00000006396
ENSECAP00000009617	ATPIF1	6	6	363.62	0.641043	0.911889	ATPIF1|HGNC Symbol|ATPase inhibitory factor 1 [Source:HGNC Symbol;Acc:871]|2|ENSECAG00000011826|ENSECAT00000012197
ENSECAP00000005951	SUSD5	7	7	198.41	0.423019	0.910402	SUSD5|HGNC Symbol|sushi domain containing 5 [Source:HGNC Symbol;Acc:29061]|16|ENSECAG00000007972|ENSECAT00000008011
ENSECAP00000004772	LGALS3	1	1	22.34	0.509353	0.90799	LGALS3|HGNC Symbol|lectin, galactoside-binding, soluble, 3 [Source:HGNC Symbol;Acc:6563]|24|ENSECAG00000006474|ENSECAT00000006682
ENSECAP00000018679	THRAP3	16	15	923.77	0.65589	0.904918	THRAP3|HGNC Symbol|thyroid hormone receptor associated protein 3 [Source:HGNC Symbol;Acc:22964]|2|ENSECAG00000021207|ENSECAT00000022594
ENSECAP00000012671	LOC100064912	2	2	43.8	0.467771	0.904804	||Uncharacterized protein [Source:UniProtKB/TrEMBL;Acc:F7CWN3]|16|ENSECAG00000015037|ENSECAT00000015733
ENSECAP00000020715	PPAP2A	4	4	192.78	0.776846	0.904444	PPAP2A|HGNC Symbol|phosphatidic acid phosphatase type 2A [Source:HGNC Symbol;Acc:9228]|21|ENSECAG00000023296|ENSECAT00000024911
ENSECAP00000016124	ACTG1	31	2	2784.15	0.90837	0.904017	F7A5E3_HORSE|UniProtKB/TrEMBL|actin, cytoplasmic 1 [Source:RefSeq peptide;Acc:NP_001075307]|11|ENSECAG00000018600|ENSECAT00000019685
ENSECAP00000010348	SSFA2	1	1	19.87	0.0947584	0.902966	SSFA2|HGNC Symbol|sperm specific antigen 2 [Source:HGNC Symbol;Acc:11319]|18|ENSECAG00000012220|ENSECAT00000013076
ENSECAP00000015104	MOXD1	7	7	333.13	0.830866	0.901649	MOXD1|HGNC Symbol|monooxygenase, DBH-like 1 [Source:HGNC Symbol;Acc:21063]|10|ENSECAG00000017407|ENSECAT00000018511
ENSECAP00000019566	NPM1	7	7	750.36	0.58423	0.900781	NPM1|HGNC Symbol|nucleophosmin (nucleolar phosphoprotein B23, numatrin) [Source:HGNC Symbol;Acc:7910]|14|ENSECAG00000021950|ENSECAT00000023612
ENSECAP00000011047	PTGES3	7	6	445.25	0.587195	0.896607	PTGES3|HGNC Symbol|prostaglandin E synthase 3 (cytosolic) [Source:HGNC Symbol;Acc:16049]|6|ENSECAG00000013127|ENSECAT00000013880
ENSECAP00000013229	FARSA	3	2	32.47	0.624266	0.896374	F6VJM0_HORSE|UniProtKB/TrEMBL|Uncharacterized protein [Source:UniProtKB/TrEMBL;Acc:F6VJM0]|7|ENSECAG00000015139|ENSECAT00000016381
ENSECAP00000007939	SLC3A2	27	26	2056.54	0.47109	0.893982	SLC3A2|HGNC Symbol|solute carrier family 3 (activators of dibasic and neutral amino acid transport), member 2 [Source:HGNC Symbol;Acc:11026]|12|ENSECAG00000009822|ENSECAT00000010302
ENSECAP00000020689	CD109	12	9	559.48	0.899306	0.893495	CD109|HGNC Symbol|CD109 molecule [Source:HGNC Symbol;Acc:21685]|10|ENSECAG00000023066|ENSECAT00000024883
ENSECAP00000012261	TUBA4A	16	1	1363.22	0.758259	0.893444	F7DNT0_HORSE|UniProtKB/TrEMBL|Uncharacterized protein [Source:UniProtKB/TrEMBL;Acc:F7DNT0]|6|ENSECAG00000014514|ENSECAT00000015274
ENSECAP00000016715	LPHN3	10	10	679.05	0.158495	0.892697	F7ACL7_HORSE|UniProtKB/TrEMBL|Uncharacterized protein [Source:UniProtKB/TrEMBL;Acc:F7ACA8]|3|ENSECAG00000018863|ENSECAT00000020364
ENSECAP00000009769	LRRC8C	4	3	165.54	0.928556	0.891686	LRRC8C|HGNC Symbol|leucine rich repeat containing 8 family, member C [Source:HGNC Symbol;Acc:25075]|5|ENSECAG00000011928|ENSECAT00000012373
ENSECAP00000014202	RCN2	1	1	65.68	0.432748	0.89042	RCN2|HGNC Symbol|reticulocalbin 2, EF-hand calcium binding domain [Source:HGNC Symbol;Acc:9935]|1|ENSECAG00000016488|ENSECAT00000017474
ENSECAP00000006205	FSCN1	1	1	89.65	0.325976	0.889872	FSCN1|HGNC Symbol|fascin homolog 1, actin-bundling protein (Strongylocentrotus purpuratus) [Source:HGNC Symbol;Acc:11148]|13|ENSECAG00000008056|ENSECAT00000008301
ENSECAP00000000499	MAP7D3	2	1	41.84	0.374117	0.888698	MAP7D3|HGNC Symbol|MAP7 domain containing 3 [Source:HGNC Symbol;Acc:25742]|X|ENSECAG00000000644|ENSECAT00000000633
ENSECAP00000006359	PARD6G	1	1	22.9	0.499127	0.887873	PARD6G|HGNC Symbol|par-6 partitioning defective 6 homolog gamma (C. elegans) [Source:HGNC Symbol;Acc:16076]|8|ENSECAG00000008355|ENSECAT00000008484
ENSECAP00000009394	DDX5	3	1	82.73	0.678846	0.887615	F6ZKZ4_HORSE|UniProtKB/TrEMBL|Uncharacterized protein [Source:UniProtKB/TrEMBL;Acc:F6ZKZ4]|11|ENSECAG00000011132|ENSECAT00000011959
ENSECAP00000020145	U2SURP	4	3	145.28	0.822914	0.887492	U2SURP|HGNC Symbol|U2 snRNP-associated SURP domain containing [Source:HGNC Symbol;Acc:30855]|16|ENSECAG00000022460|ENSECAT00000024255
ENSECAP00000022904	EIF5B	29	28	1647.48	0.593517	0.886174	EIF5B|HGNC Symbol|eukaryotic translation initiation factor 5B [Source:HGNC Symbol;Acc:30793]|15|ENSECAG00000000102|ENSECAT00000028890
ENSECAP00000022750	WBP11	10	10	434.52	0.334977	0.885753	WBP11|HGNC Symbol|WW domain binding protein 11 [Source:HGNC Symbol;Acc:16461]|6|ENSECAG00000008550|ENSECAT00000028916
ENSECAP00000018048	ENG	8	8	331.36	0.526855	0.882939	ENG|HGNC Symbol|endoglin [Source:HGNC Symbol;Acc:3349]|25|ENSECAG00000020173|ENSECAT00000021876
ENSECAP00000014938	PPP1R7	4	3	296.04	0.656724	0.882673	PPP1R7|HGNC Symbol|protein phosphatase 1, regulatory subunit 7 [Source:HGNC Symbol;Acc:9295]|6|ENSECAG00000017246|ENSECAT00000018319
ENSECAP00000018718	JMJD6	5	5	250.12	0.778162	0.882493	JMJD6|HGNC Symbol|jumonji domain containing 6 [Source:HGNC Symbol;Acc:19355]|11|ENSECAG00000021167|ENSECAT00000022639
ENSECAP00000019853	NRD1	10	10	405.82	0.828513	0.879755	F7BR07_HORSE|UniProtKB/TrEMBL|Uncharacterized protein [Source:UniProtKB/TrEMBL;Acc:F7BR07]|2|ENSECAG00000021612|ENSECAT00000023926
ENSECAP00000022232	LUC7L2	12	5	788.57	0.592151	0.87964	LUC7L2|HGNC Symbol|LUC7-like 2 (S. cerevisiae) [Source:HGNC Symbol;Acc:21608]|4|ENSECAG00000024679|ENSECAT00000026628
ENSECAP00000014612	ATP6V1B2	1	1	25.03	0.966529	0.879595	F6Y4J0_HORSE|UniProtKB/TrEMBL|Uncharacterized protein [Source:UniProtKB/TrEMBL;Acc:F6Y4J0]|2|ENSECAG00000016500|ENSECAT00000017950
ENSECAP00000022590	RPL22	3	3	231.19	0.353978	0.879151	RPL22|HGNC Symbol|ribosomal protein L22 [Source:HGNC Symbol;Acc:10315]|2|ENSECAG00000025022|ENSECAT00000027008
ENSECAP00000002877	TXNDC9	1	1	59.32	0.600013	0.878716	TXNDC9|HGNC Symbol|thioredoxin domain containing 9 [Source:HGNC Symbol;Acc:24110]|15|ENSECAG00000003510|ENSECAT00000004169
ENSECAP00000019722	LNPEP	4	4	147.2	0.459531	0.876623	LNPEP|HGNC Symbol|leucyl/cystinyl aminopeptidase [Source:HGNC Symbol;Acc:6656]|14|ENSECAG00000021790|ENSECAT00000023780
ENSECAP00000017299	DDOST	8	8	358.36	0.241773	0.876344	DDOST|HGNC Symbol|dolichyl-diphosphooligosaccharide--protein glycosyltransferase [Source:HGNC Symbol;Acc:2728]|2|ENSECAG00000019546|ENSECAT00000021027
ENSECAP00000020985	AFP	1	1	25.98	0.602238	0.87553	FETA_HORSE|UniProtKB/Swiss-Prot|Alpha-fetoprotein [Source:UniProtKB/Swiss-Prot;Acc:P49066]|3|ENSECAG00000023229|ENSECAT00000025232
ENSECAP00000018035	DYNC1LI2	2	2	45.45	0.755845	0.875126	DYNC1LI2|HGNC Symbol|dynein, cytoplasmic 1, light intermediate chain 2 [Source:HGNC Symbol;Acc:2966]|3|ENSECAG00000020218|ENSECAT00000021863
ENSECAP00000008424	DOCK9	1	1	24.5	0.433403	0.875032	DOCK9|HGNC Symbol|dedicator of cytokinesis 9 [Source:HGNC Symbol;Acc:14132]|17|ENSECAG00000009336|ENSECAT00000010863
ENSECAP00000012558	EEF1G	10	8	433.51	0.526384	0.873151	EF1G_HORSE|UniProtKB/Swiss-Prot|Elongation factor 1-gamma [Source:UniProtKB/Swiss-Prot;Acc:A2Q127]|12|ENSECAG00000014334|ENSECAT00000015607
ENSECAP00000020210	PRPF38A	5	4	221.96	0.507739	0.870026	PRPF38A|HGNC Symbol|PRP38 pre-mRNA processing factor 38 (yeast) domain containing A [Source:HGNC Symbol;Acc:25930]|2|ENSECAG00000022628|ENSECAT00000024335
ENSECAP00000011794	HNRNPR	2	2	27.62	0.79026	0.869499	HNRNPR|HGNC Symbol|heterogeneous nuclear ribonucleoprotein R [Source:HGNC Symbol;Acc:5047]|2|ENSECAG00000013733|ENSECAT00000014737
ENSECAP00000012020	TNPO2	3	2	141.03	0.606244	0.868167	TNPO2|HGNC Symbol|transportin 2 [Source:HGNC Symbol;Acc:19998]|7|ENSECAG00000013673|ENSECAT00000014998
ENSECAP00000015311	TRDV2	1	1	21.17	0.262125	0.868011	||Uncharacterized protein [Source:UniProtKB/TrEMBL;Acc:F6SX30]|1|ENSECAG00000017785|ENSECAT00000018751
ENSECAP00000006536	SLC39A6	1	1	54.07	0.945687	0.866993	SLC39A6|HGNC Symbol|solute carrier family 39 (zinc transporter), member 6 [Source:HGNC Symbol;Acc:18607]|8|ENSECAG00000008456|ENSECAT00000008693
ENSECAP00000011004	PECR	1	1	13.65	0.125866	0.866921	PECR|HGNC Symbol|peroxisomal trans-2-enoyl-CoA reductase [Source:HGNC Symbol;Acc:18281]|6|ENSECAG00000013131|ENSECAT00000013827
ENSECAP00000010340	CAPNS1	1	1	66.85	0.585904	0.865243	CAPNS1|HGNC Symbol|calpain, small subunit 1 [Source:HGNC Symbol;Acc:1481]|10|ENSECAG00000012210|ENSECAT00000013067
ENSECAP00000010187	RPS20	1	1	47.7	0.670806	0.864897	RPS20|HGNC Symbol|ribosomal protein S20 [Source:HGNC Symbol;Acc:10405]|9|ENSECAG00000012463|ENSECAT00000012889
ENSECAP00000021740	EIF4B	12	12	429.98	0.37059	0.864118	EIF4B|HGNC Symbol|eukaryotic translation initiation factor 4B [Source:HGNC Symbol;Acc:3285]|6|ENSECAG00000024091|ENSECAT00000026091
ENSECAP00000011573	RBM39	11	10	604.25	0.439494	0.863438	RBM39|HGNC Symbol|RNA binding motif protein 39 [Source:HGNC Symbol;Acc:15923]|22|ENSECAG00000013423|ENSECAT00000014472
ENSECAP00000015063	KRT13	3	1	122.33	0.806771	0.862736	F6PJX6_HORSE|UniProtKB/TrEMBL|Uncharacterized protein [Source:UniProtKB/TrEMBL;Acc:F6PJX6]|11|ENSECAG00000017274|ENSECAT00000018461
ENSECAP00000009171	ALB	3	3	219.02	0.737991	0.861126	ALB|EntrezGene|serum albumin precursor [Source:RefSeq peptide;Acc:NP_001075972]|3|ENSECAG00000010305|ENSECAT00000011699
ENSECAP00000014175	SSRP1	15	14	786.46	0.672217	0.85999	SSRP1|HGNC Symbol|structure specific recognition protein 1 [Source:HGNC Symbol;Acc:11327]|12|ENSECAG00000016612|ENSECAT00000017445
ENSECAP00000016543	BCAM	10	10	479.61	0.352782	0.859935	BCAM|HGNC Symbol|basal cell adhesion molecule (Lutheran blood group) [Source:HGNC Symbol;Acc:6722]|10|ENSECAG00000018814|ENSECAT00000020169
ENSECAP00000000925	SLC7A7	1	1	21.86	0.0793626	0.85966	SLC7A7|HGNC Symbol|solute carrier family 7 (amino acid transporter light chain, y+L system), member 7 [Source:HGNC Symbol;Acc:11065]|1|ENSECAG00000001058|ENSECAT00000001184
ENSECAP00000008642	MAPK1	6	6	270.92	0.772742	0.859093	MAPK1|HGNC Symbol|mitogen-activated protein kinase 1 [Source:HGNC Symbol;Acc:6871]|8|ENSECAG00000010551|ENSECAT00000011102
ENSECAP00000017924	ASAH1	7	6	272.94	0.431893	0.858542	ASAH1|HGNC Symbol|N-acylsphingosine amidohydrolase (acid ceramidase) 1 [Source:HGNC Symbol;Acc:735]|27|ENSECAG00000020076|ENSECAT00000021737
ENSECAP00000018725	SHISA4	1	1	32.77	0.400129	0.858163	SHISA4|HGNC Symbol|shisa homolog 4 (Xenopus laevis) [Source:HGNC Symbol;Acc:27139]|30|ENSECAG00000021280|ENSECAT00000022646
ENSECAP00000004217	SLC4A7	17	17	859.11	0.75432	0.857053	SLC4A7|HGNC Symbol|solute carrier family 4, sodium bicarbonate cotransporter, member 7 [Source:HGNC Symbol;Acc:11033]|16|ENSECAG00000000767|ENSECAT00000005995
ENSECAP00000015747	C10orf54	1	1	52.32	0.58801	0.856586	C10orf54|HGNC Symbol|chromosome 10 open reading frame 54 [Source:HGNC Symbol;Acc:30085]|1|ENSECAG00000018133|ENSECAT00000019253
ENSECAP00000009877	SH2D3A	1	1	16.73	0.0959689	0.855467	SH2D3A|HGNC Symbol|SH2 domain containing 3A [Source:HGNC Symbol;Acc:16885]|7|ENSECAG00000012075|ENSECAT00000012502
ENSECAP00000007576	NT5E	3	3	100.65	0.665627	0.855461	NT5E|HGNC Symbol|5'-nucleotidase, ecto (CD73) [Source:HGNC Symbol;Acc:8021]|10|ENSECAG00000009420|ENSECAT00000009885
ENSECAP00000018588	CDH13	29	29	1645.75	0.277338	0.855391	CDH13|EntrezGene|cadherin-13 [Source:RefSeq peptide;Acc:NP_001103282]|3|ENSECAG00000021162|ENSECAT00000022486
ENSECAP00000022085	PEBP1	4	4	181.91	0.461661	0.85537	PEBP1|HGNC Symbol|phosphatidylethanolamine binding protein 1 [Source:HGNC Symbol;Acc:8630]|8|ENSECAG00000024564|ENSECAT00000026473
ENSECAP00000013113	AP3D1	20	20	817.76	0.384558	0.852857	AP3D1|HGNC Symbol|adaptor-related protein complex 3, delta 1 subunit [Source:HGNC Symbol;Acc:568]|7|ENSECAG00000014724|ENSECAT00000016245
ENSECAP00000015528	CELSR2	9	9	366.08	0.306913	0.851981	F6PVK7_HORSE|UniProtKB/TrEMBL|Uncharacterized protein [Source:UniProtKB/TrEMBL;Acc:F6PVK7]|5|ENSECAG00000017701|ENSECAT00000018995
ENSECAP00000003535	GPC4	12	12	437.74	0.786021	0.851918	F6PWF8_HORSE|UniProtKB/TrEMBL|Uncharacterized protein [Source:UniProtKB/TrEMBL;Acc:F6PWF8]|X|ENSECAG00000003966|ENSECAT00000005053
ENSECAP00000004767	EIF1AX	4	4	184.45	0.450772	0.850006	F7A8G6_HORSE|UniProtKB/TrEMBL|Uncharacterized protein [Source:UniProtKB/TrEMBL;Acc:F7A8G6]|X|ENSECAG00000006469|ENSECAT00000006677
ENSECAP00000009160	EDC4	3	2	64.62	0.899135	0.849558	EDC4|HGNC Symbol|enhancer of mRNA decapping 4 [Source:HGNC Symbol;Acc:17157]|3|ENSECAG00000010812|ENSECAT00000011687
ENSECAP00000018822	SRSF4	5	3	295.94	0.750299	0.848766	SRSF4|HGNC Symbol|serine/arginine-rich splicing factor 4 [Source:HGNC Symbol;Acc:10786]|2|ENSECAG00000021350|ENSECAT00000022759
ENSECAP00000015457	SRSF11	4	4	407.12	0.503524	0.848578	SRSF11|HGNC Symbol|serine/arginine-rich splicing factor 11 [Source:HGNC Symbol;Acc:10782]|5|ENSECAG00000017756|ENSECAT00000018918
ENSECAP00000000167	NAP1L1	10	9	719.56	0.367691	0.848379	F7CC77_HORSE|UniProtKB/TrEMBL|Uncharacterized protein [Source:UniProtKB/TrEMBL;Acc:F7CC77]|28|ENSECAG00000000066|ENSECAT00000000225
ENSECAP00000014433	BOP1	7	7	292.41	0.599388	0.848047	||Uncharacterized protein [Source:UniProtKB/TrEMBL;Acc:F6XI32]|9|ENSECAG00000016440|ENSECAT00000017750
ENSECAP00000006576	C17orf85	3	3	123.57	0.675751	0.848005	C17orf85|HGNC Symbol|chromosome 17 open reading frame 85 [Source:HGNC Symbol;Acc:24612]|11|ENSECAG00000008444|ENSECAT00000008740
ENSECAP00000018271	FBLN7	5	5	230.74	0.381375	0.847855	FBLN7|HGNC Symbol|fibulin 7 [Source:HGNC Symbol;Acc:26740]|15|ENSECAG00000020778|ENSECAT00000022132
ENSECAP00000021733	MTPN	1	1	53.71	0.722817	0.847834	MTPN|HGNC Symbol|myotrophin [Source:HGNC Symbol;Acc:15667]|4|ENSECAG00000024284|ENSECAT00000026084
ENSECAP00000004063	IL1RAP	13	13	596.71	0.500349	0.845668	IL1RAP|HGNC Symbol|interleukin 1 receptor accessory protein [Source:HGNC Symbol;Acc:5995]|19|ENSECAG00000005083|ENSECAT00000005758
ENSECAP00000018005	KRT10	12	10	698.92	0.717987	0.844616	F6WDW3_HORSE|UniProtKB/TrEMBL|Uncharacterized protein [Source:UniProtKB/TrEMBL;Acc:F6WDW3]|11|ENSECAG00000020036|ENSECAT00000021831
ENSECAP00000005909	DCLK1	18	13	1025.57	0.382248	0.844573	DCLK1|HGNC Symbol|doublecortin-like kinase 1 [Source:HGNC Symbol;Acc:2700]|17|ENSECAG00000007300|ENSECAT00000007964
ENSECAP00000022931	SRSF5	5	4	257.69	0.601286	0.844287	SRSF5|EntrezGene|splicing factor, arginine/serine-rich 5 [Source:RefSeq peptide;Acc:NP_001182516]|24|ENSECAG00000026873|ENSECAT00000028878
ENSECAP00000006781	EIF3J	6	6	218.4	0.469706	0.844269	EIF3J|HGNC Symbol|eukaryotic translation initiation factor 3, subunit J [Source:HGNC Symbol;Acc:3270]|1|ENSECAG00000008716|ENSECAT00000008981
ENSECAP00000010259	LSAMP	1	1	18.92	0.409193	0.843597	LSAMP|HGNC Symbol|limbic system-associated membrane protein [Source:HGNC Symbol;Acc:6705]|19|ENSECAG00000012530|ENSECAT00000012974
ENSECAP00000016586	S100A11	3	3	64.94	0.299425	0.842695	S100A11|HGNC Symbol|S100 calcium binding protein A11 [Source:HGNC Symbol;Acc:10488]|5|ENSECAG00000019069|ENSECAT00000020220
ENSECAP00000019519	APP	12	11	573.63	0.194975	0.841541	APP|HGNC Symbol|amyloid beta (A4) precursor protein [Source:HGNC Symbol;Acc:620]|26|ENSECAG00000021011|ENSECAT00000023558
ENSECAP00000016549	PCCA	8	1	277.39	0.482088	0.839502	PCCA|HGNC Symbol|propionyl CoA carboxylase, alpha polypeptide [Source:HGNC Symbol;Acc:8653]|17|ENSECAG00000018952|ENSECAT00000020178
ENSECAP00000010688	LUC7L3	7	7	448.88	0.444499	0.839295	LUC7L3|HGNC Symbol|LUC7-like 3 (S. cerevisiae) [Source:HGNC Symbol;Acc:24309]|11|ENSECAG00000012760|ENSECAT00000013457
ENSECAP00000008784	DYNC1LI1	1	1	24.61	0.461946	0.839147	DYNC1LI1|HGNC Symbol|dynein, cytoplasmic 1, light intermediate chain 1 [Source:HGNC Symbol;Acc:18745]|16|ENSECAG00000010584|ENSECAT00000011263
ENSECAP00000012481	FZD6	4	4	125.51	0.710639	0.838273	FZD6|HGNC Symbol|frizzled family receptor 6 [Source:HGNC Symbol;Acc:4044]|9|ENSECAG00000014710|ENSECAT00000015521
ENSECAP00000020144	EIF3D	1	1	60.33	0.147404	0.837192	EIF3D|HGNC Symbol|eukaryotic translation initiation factor 3, subunit D [Source:HGNC Symbol;Acc:3278]|28|ENSECAG00000022413|ENSECAT00000024253
ENSECAP00000015225	LRRC25	1	1	17.21	0.46852	0.83542	LRRC25|HGNC Symbol|leucine rich repeat containing 25 [Source:HGNC Symbol;Acc:29806]|21|ENSECAG00000017682|ENSECAT00000018652
ENSECAP00000009822	MANF	5	5	149.06	0.196192	0.835154	MANF|EntrezGene|mesencephalic astrocyte-derived neurotrophic factor [Source:RefSeq peptide;Acc:NP_001184244]|16|ENSECAG00000011938|ENSECAT00000012434
ENSECAP00000005451	NAPA	2	1	31	0.630673	0.834571	NAPA|HGNC Symbol|N-ethylmaleimide-sensitive factor attachment protein, alpha [Source:HGNC Symbol;Acc:7641]|10|ENSECAG00000006959|ENSECAT00000007461
ENSECAP00000022397	ATP1A1	29	26	1874.69	0.362283	0.83369	F6QWZ5_HORSE|UniProtKB/TrEMBL|sodium/potassium-transporting ATPase subunit alpha-1 precursor [Source:RefSeq peptide;Acc:NP_001108004]|5|ENSECAG00000024623|ENSECAT00000026804
ENSECAP00000017624	GSTP1	1	1	82.2	0.962446	0.833142	F7BU09_HORSE|UniProtKB/TrEMBL|Uncharacterized protein [Source:UniProtKB/TrEMBL;Acc:F7BU09]|12|ENSECAG00000020136|ENSECAT00000021402
ENSECAP00000016759	HSP90AA1	50	33	3576.91	0.53861	0.832603	HS90A_HORSE|UniProtKB/Swiss-Prot|Heat shock protein HSP 90-alpha [Source:UniProtKB/Swiss-Prot;Acc:Q9GKX7]|24|ENSECAG00000018948|ENSECAT00000020420
ENSECAP00000011002	C19orf33	2	2	129.08	0.650511	0.832147	C19orf33|HGNC Symbol|chromosome 19 open reading frame 33 [Source:HGNC Symbol;Acc:16668]|10|ENSECAG00000013303|ENSECAT00000013825
ENSECAP00000001875	NAP1L4	7	5	501.65	0.442812	0.831997	F6TPP7_HORSE|UniProtKB/TrEMBL|Uncharacterized protein [Source:UniProtKB/TrEMBL;Acc:F6TPP7]|12|ENSECAG00000000817|ENSECAT00000002627
ENSECAP00000022559	COL1A2	21	20	978.93	0.315538	0.829574	COL1A2|HGNC Symbol|collagen, type I, alpha 2 [Source:HGNC Symbol;Acc:2198]|4|ENSECAG00000024740|ENSECAT00000026976
ENSECAP00000018684	BRPF1	1	1	15.03	0.243964	0.829199	BRPF1|HGNC Symbol|bromodomain and PHD finger containing, 1 [Source:HGNC Symbol;Acc:14255]|16|ENSECAG00000021020|ENSECAT00000022600
ENSECAP00000012696	TPM1	23	11	982.46	0.787624	0.828394	F7CS04_HORSE|UniProtKB/TrEMBL|Uncharacterized protein [Source:UniProtKB/TrEMBL;Acc:F7CS04]|1|ENSECAG00000014949|ENSECAT00000015761
ENSECAP00000007479	AP2B1	13	7	541.41	0.639455	0.82833	AP2B1|HGNC Symbol|adaptor-related protein complex 2, beta 1 subunit [Source:HGNC Symbol;Acc:563]|11|ENSECAG00000009033|ENSECAT00000009776
ENSECAP00000007954	ANPEP	3	3	128.28	0.713746	0.828059	ANPEP|HGNC Symbol|alanyl (membrane) aminopeptidase [Source:HGNC Symbol;Acc:500]|1|ENSECAG00000009431|ENSECAT00000010322
ENSECAP00000006127	INF2	10	2	402.54	0.664608	0.827529	INF2|HGNC Symbol|inverted formin, FH2 and WH2 domain containing [Source:HGNC Symbol;Acc:23791]|24|ENSECAG00000007611|ENSECAT00000008215
ENSECAP00000022252	PUF60	3	2	45.78	0.58184	0.827397	PUF60|HGNC Symbol|poly-U binding splicing factor 60KDa [Source:HGNC Symbol;Acc:17042]|9|ENSECAG00000024681|ENSECAT00000026649
ENSECAP00000022692	PELO	4	4	163.66	0.412824	0.825253	PELO|HGNC Symbol|pelota homolog (Drosophila) [Source:HGNC Symbol;Acc:8829]|21|ENSECAG00000025124|ENSECAT00000027125
ENSECAP00000022659	COL12A1	1	1	15.29	0.182973	0.824577	COL12A1|HGNC Symbol|collagen, type XII, alpha 1 [Source:HGNC Symbol;Acc:2188]|10|ENSECAG00000025065|ENSECAT00000027086
ENSECAP00000007841	THY1	6	6	434.78	0.267544	0.823886	B5AZR9_HORSE|UniProtKB/TrEMBL|Uncharacterized protein [Source:UniProtKB/TrEMBL;Acc:F6ZC75]|7|ENSECAG00000009966|ENSECAT00000010192
ENSECAP00000022815	SEC61B	1	1	13	0.960963	0.820826	SEC61B|HGNC Symbol|Sec61 beta subunit [Source:HGNC Symbol;Acc:16993]|25|ENSECAG00000026930|ENSECAT00000029129
ENSECAP00000022716	CDCP1	26	22	1206.39	0.0867632	0.820433	CDCP1|HGNC Symbol|CUB domain containing protein 1 [Source:HGNC Symbol;Acc:24357]|16|ENSECAG00000025146|ENSECAT00000027151
ENSECAP00000014051	ENTPD1	4	4	142.19	0.98266	0.819338	F6YP35_HORSE|UniProtKB/TrEMBL|Uncharacterized protein [Source:UniProtKB/TrEMBL;Acc:F6XDT4]|1|ENSECAG00000016258|ENSECAT00000017307
ENSECAP00000008276	U2AF2	12	12	961.07	0.273605	0.818394	U2AF2|HGNC Symbol|U2 small nuclear RNA auxiliary factor 2 [Source:HGNC Symbol;Acc:23156]|10|ENSECAG00000010110|ENSECAT00000010686
ENSECAP00000017653	NCAM1	38	38	2738.01	0.115284	0.818389	NCAM1|HGNC Symbol|neural cell adhesion molecule 1 [Source:HGNC Symbol;Acc:7656]|7|ENSECAG00000019193|ENSECAT00000021436
ENSECAP00000007173	EIF3C	36	35	2226.38	0.429169	0.815806	||Uncharacterized protein [Source:UniProtKB/TrEMBL;Acc:F6Z4N9]|13|ENSECAG00000008746|ENSECAT00000009427
ENSECAP00000011400	MFAP1	4	4	158.85	0.652625	0.815609	MFAP1|HGNC Symbol|microfibrillar-associated protein 1 [Source:HGNC Symbol;Acc:7032]|1|ENSECAG00000013485|ENSECAT00000014277
ENSECAP00000015208	PPT1	3	3	158.1	0.0530412	0.815345	PPT1|HGNC Symbol|palmitoyl-protein thioesterase 1 [Source:HGNC Symbol;Acc:9325]|2|ENSECAG00000017370|ENSECAT00000018633
ENSECAP00000009677	CNTN1	3	1	48.62	0.558175	0.813579	CNTN1|HGNC Symbol|contactin 1 [Source:HGNC Symbol;Acc:2171]|6|ENSECAG00000011240|ENSECAT00000012268
ENSECAP00000013280	FARP1	1	1	43.72	0.980918	0.811524	FARP1|HGNC Symbol|FERM, RhoGEF (ARHGEF) and pleckstrin domain protein 1 (chondrocyte-derived) [Source:HGNC Symbol;Acc:3591]|17|ENSECAG00000015331|ENSECAT00000016440
ENSECAP00000012530	C12orf43	1	1	64.38	0.938742	0.81139	C12orf43|HGNC Symbol|chromosome 12 open reading frame 43 [Source:HGNC Symbol;Acc:25719]|8|ENSECAG00000014885|ENSECAT00000015576
ENSECAP00000013879	RPS5	1	1	90.58	0.753464	0.811295	F6TNE1_HORSE|UniProtKB/TrEMBL|Uncharacterized protein [Source:UniProtKB/TrEMBL;Acc:F6TNE1]|10|ENSECAG00000016340|ENSECAT00000017124
ENSECAP00000015189	COL1A1	14	13	668.81	0.117987	0.809302	COL1A1|HGNC Symbol|collagen, type I, alpha 1 [Source:HGNC Symbol;Acc:2197]|11|ENSECAG00000013693|ENSECAT00000018612
ENSECAP00000012228	KPNB1	7	7	308.59	0.0460124	0.809287	KPNB1|HGNC Symbol|karyopherin (importin) beta 1 [Source:HGNC Symbol;Acc:6400]|11|ENSECAG00000014560|ENSECAT00000015232
ENSECAP00000007959	HTRA1	4	4	150.86	0.525786	0.808606	HTRA1|HGNC Symbol|HtrA serine peptidase 1 [Source:HGNC Symbol;Acc:9476]|1|ENSECAG00000009990|ENSECAT00000010327
ENSECAP00000004653	RPS3	7	7	263.13	0.415775	0.80792	F7B4L9_HORSE|UniProtKB/TrEMBL|Uncharacterized protein [Source:UniProtKB/TrEMBL;Acc:F7B4L9]|6|ENSECAG00000006594|ENSECAT00000006542
ENSECAP00000021034	PTPRM	3	2	101.25	0.228445	0.805814	PTPRM|HGNC Symbol|protein tyrosine phosphatase, receptor type, M [Source:HGNC Symbol;Acc:9675]|8|ENSECAG00000022845|ENSECAT00000025289
ENSECAP00000004602	PDCD6IP	2	2	103.67	0.336287	0.805227	PDCD6IP|HGNC Symbol|programmed cell death 6 interacting protein [Source:HGNC Symbol;Acc:8766]|16|ENSECAG00000004691|ENSECAT00000006481
ENSECAP00000017133	CNPY2	6	5	347.71	0.527112	0.804297	||Uncharacterized protein [Source:UniProtKB/TrEMBL;Acc:F7DEN7]|6|ENSECAG00000019676|ENSECAT00000020842
ENSECAP00000010058	CHRDL1	2	2	47.93	0.194479	0.804273	CHRDL1|HGNC Symbol|chordin-like 1 [Source:HGNC Symbol;Acc:29861]|X|ENSECAG00000012152|ENSECAT00000012735
ENSECAP00000008091	TAGLN2	13	12	655.8	0.46526	0.804021	TAGLN2|HGNC Symbol|transgelin 2 [Source:HGNC Symbol;Acc:11554]|5|ENSECAG00000010107|ENSECAT00000010481
ENSECAP00000000016	PLXNA1	7	6	223.7	0.119724	0.803985	PLXNA1|HGNC Symbol|plexin A1 [Source:HGNC Symbol;Acc:9099]|Un0001|ENSECAG00000000022|ENSECAT00000000016
ENSECAP00000012929	PGK1	17	17	1054.9	0.382901	0.801984	F7D1R1_HORSE|UniProtKB/TrEMBL|Phosphoglycerate kinase [Source:UniProtKB/TrEMBL;Acc:F7D1R1]|X|ENSECAG00000014984|ENSECAT00000016029
ENSECAP00000016809	LTBP2	19	17	1088.93	0.185604	0.797446	LTBP2|HGNC Symbol|latent transforming growth factor beta binding protein 2 [Source:HGNC Symbol;Acc:6715]|24|ENSECAG00000018631|ENSECAT00000020479
ENSECAP00000007282	CAPZB	5	5	277.82	0.504745	0.797233	CAPZB|HGNC Symbol|capping protein (actin filament) muscle Z-line, beta [Source:HGNC Symbol;Acc:1491]|2|ENSECAG00000009145|ENSECAT00000009550
ENSECAP00000018346	SUPT6H	2	2	48.99	0.328595	0.796566	SUPT6H|HGNC Symbol|suppressor of Ty 6 homolog (S. cerevisiae) [Source:HGNC Symbol;Acc:11470]|11|ENSECAG00000020521|ENSECAT00000022215
ENSECAP00000009093	STX4	3	3	94.7	0.342935	0.79653	F6ZGZ1_HORSE|UniProtKB/TrEMBL|Uncharacterized protein [Source:UniProtKB/TrEMBL;Acc:F6ZGZ1]|13|ENSECAG00000010655|ENSECAT00000011614
ENSECAP00000006105	ADCYAP1R1	1	1	13.48	0.599685	0.796435	F6UWK2_HORSE|UniProtKB/TrEMBL|Uncharacterized protein [Source:UniProtKB/TrEMBL;Acc:F6UWK2]|4|ENSECAG00000007388|ENSECAT00000008188
ENSECAP00000016602	CNDP2	16	15	973.53	0.598223	0.795158	CNDP2|HGNC Symbol|CNDP dipeptidase 2 (metallopeptidase M20 family) [Source:HGNC Symbol;Acc:24437]|8|ENSECAG00000018401|ENSECAT00000020236
ENSECAP00000007123	KIAA1704	2	2	63.26	0.7996	0.793226	KIAA1704|HGNC Symbol|KIAA1704 [Source:HGNC Symbol;Acc:20298]|17|ENSECAG00000009110|ENSECAT00000009370
ENSECAP00000016190	PPP2R1A	12	12	513.52	0.160916	0.790807	PPP2R1A|HGNC Symbol|protein phosphatase 2, regulatory subunit A, alpha [Source:HGNC Symbol;Acc:9302]|10|ENSECAG00000018626|ENSECAT00000019754
ENSECAP00000018148	EEF1A1	17	17	1159.08	0.143986	0.790784	F6UME7_HORSE|UniProtKB/TrEMBL|elongation factor 1-alpha 1 [Source:RefSeq peptide;Acc:NP_001075250]|10|ENSECAG00000020363|ENSECAT00000021985
ENSECAP00000021492	CPSF2	1	1	36.37	0.359237	0.789818	CPSF2|HGNC Symbol|cleavage and polyadenylation specific factor 2, 100kDa [Source:HGNC Symbol;Acc:2325]|24|ENSECAG00000023935|ENSECAT00000025815
ENSECAP00000017313	SNRPA1	1	1	51.55	0.60062	0.789192	SNRPA1|HGNC Symbol|small nuclear ribonucleoprotein polypeptide A' [Source:HGNC Symbol;Acc:11152]|1|ENSECAG00000019639|ENSECAT00000021045
ENSECAP00000007588	DAG1	20	20	1225.78	0.145104	0.78807	DAG1|HGNC Symbol|dystroglycan 1 (dystrophin-associated glycoprotein 1) [Source:HGNC Symbol;Acc:2666]|16|ENSECAG00000009665|ENSECAT00000009899
ENSECAP00000012235	LRRC4B	2	2	57.16	0.0110338	0.786826	LRRC4B|HGNC Symbol|leucine rich repeat containing 4B [Source:HGNC Symbol;Acc:25042]|10|ENSECAG00000014599|ENSECAT00000015239
ENSECAP00000019820	TPM4	15	2	723.06	0.574946	0.786648	F6ZBW3_HORSE|UniProtKB/TrEMBL|Uncharacterized protein [Source:UniProtKB/TrEMBL;Acc:F6ZBW3]|21|ENSECAG00000022254|ENSECAT00000023888
ENSECAP00000000003	RPLP2	4	4	505.29	0.303654	0.786611	RPLP2|EntrezGene|60S acidic ribosomal protein P2 [Source:RefSeq peptide;Acc:NP_001078905]|Un2742|ENSECAG00000000008|ENSECAT00000000003
ENSECAP00000014209	EEF1B2	12	10	725.65	0.357556	0.784596	F6X756_HORSE|UniProtKB/TrEMBL|Uncharacterized protein [Source:UniProtKB/TrEMBL;Acc:F6X756]|18|ENSECAG00000016653|ENSECAT00000017481
ENSECAP00000000251	GTF2F1	5	5	294	0.543684	0.781505	GTF2F1|HGNC Symbol|general transcription factor IIF, polypeptide 1, 74kDa [Source:HGNC Symbol;Acc:4652]|7|ENSECAG00000000246|ENSECAT00000000324
ENSECAP00000008301	CHMP2B	2	2	78.92	0.535628	0.780096	CHMP2B|HGNC Symbol|charged multivesicular body protein 2B [Source:HGNC Symbol;Acc:24537]|26|ENSECAG00000010433|ENSECAT00000010718
ENSECAP00000018207	CCT2	7	7	265.79	0.192506	0.779475	F6TK05_HORSE|UniProtKB/TrEMBL|Uncharacterized protein [Source:UniProtKB/TrEMBL;Acc:F6TK05]|6|ENSECAG00000020755|ENSECAT00000022053
ENSECAP00000022381	CHL1	11	11	447.99	0.441881	0.778572	CHL1|HGNC Symbol|cell adhesion molecule with homology to L1CAM (close homolog of L1) [Source:HGNC Symbol;Acc:1939]|16|ENSECAG00000024808|ENSECAT00000026785
ENSECAP00000020212	HNRPDL	3	1	92.69	0.704667	0.778191	Q6X9Z3_HORSE|UniProtKB/TrEMBL|Uncharacterized protein [Source:UniProtKB/TrEMBL;Acc:F6UQU2]|3|ENSECAG00000022692|ENSECAT00000024337
ENSECAP00000017782	NPR3	4	4	180.74	0.390533	0.777046	NPR3|HGNC Symbol|natriuretic peptide receptor C/guanylate cyclase C (atrionatriuretic peptide receptor C) [Source:HGNC Symbol;Acc:7945]|21|ENSECAG00000020093|ENSECAT00000021581
ENSECAP00000010938	P4HA1	11	11	604.16	0.090158	0.776849	P4HA1|HGNC Symbol|prolyl 4-hydroxylase, alpha polypeptide I [Source:HGNC Symbol;Acc:8546]|1|ENSECAG00000012496|ENSECAT00000013754
ENSECAP00000011439	TUBB4A	25	3	1561.09	0.504755	0.77535	F7BHV8_HORSE|UniProtKB/TrEMBL|Uncharacterized protein [Source:UniProtKB/TrEMBL;Acc:F7BHV8]|7|ENSECAG00000013659|ENSECAT00000014321
ENSECAP00000020449	S100A1	2	2	159.27	0.177355	0.773286	S100A1|HGNC Symbol|S100 calcium binding protein A1 [Source:HGNC Symbol;Acc:10486]|5|ENSECAG00000022939|ENSECAT00000024606
ENSECAP00000007213	FBLN2	37	36	2320.72	0.376174	0.77295	FBLN2|HGNC Symbol|fibulin 2 [Source:HGNC Symbol;Acc:3601]|16|ENSECAG00000008859|ENSECAT00000009471
ENSECAP00000016064	CERS2	3	1	135.52	0.612638	0.771098	F7AMZ3_HORSE|UniProtKB/TrEMBL|Uncharacterized protein [Source:UniProtKB/TrEMBL;Acc:F7AMZ3]|5|ENSECAG00000018141|ENSECAT00000019618
ENSECAP00000016777	UBE2L3	4	4	180.33	0.384751	0.77011	F7A2S7_HORSE|UniProtKB/TrEMBL|Uncharacterized protein [Source:UniProtKB/TrEMBL;Acc:F7A2S7]|8|ENSECAG00000019274|ENSECAT00000020442
ENSECAP00000021219	PREP	10	10	508.82	0.389541	0.769599	PREP|HGNC Symbol|prolyl endopeptidase [Source:HGNC Symbol;Acc:9358]|10|ENSECAG00000023502|ENSECAT00000025507
ENSECAP00000006173	DDX39B	18	17	1005.68	0.303291	0.769541	||Uncharacterized protein [Source:UniProtKB/TrEMBL;Acc:F6UMA1]|20|ENSECAG00000007750|ENSECAT00000008265
ENSECAP00000022850	LIMA1	7	7	370.1	0.542088	0.768601	LIMA1|HGNC Symbol|LIM domain and actin binding 1 [Source:HGNC Symbol;Acc:24636]|6|ENSECAG00000011991|ENSECAT00000028941
ENSECAP00000018726	EFEMP2	6	6	320.82	0.408429	0.768117	EFEMP2|HGNC Symbol|EGF containing fibulin-like extracellular matrix protein 2 [Source:HGNC Symbol;Acc:3219]|12|ENSECAG00000021047|ENSECAT00000022647
ENSECAP00000013123	UBE2H	4	4	262.01	0.309835	0.766232	F6TMW7_HORSE|UniProtKB/TrEMBL|Uncharacterized protein [Source:UniProtKB/TrEMBL;Acc:F6TMW7]|4|ENSECAG00000015420|ENSECAT00000016255
ENSECAP00000011613	SEC61A1	3	3	99.79	0.567546	0.766048	F6ZZ67_HORSE|UniProtKB/TrEMBL|Uncharacterized protein [Source:UniProtKB/TrEMBL;Acc:F6ZZ67]|16|ENSECAG00000013475|ENSECAT00000014520
ENSECAP00000014386	DDX23	4	4	85.47	0.208592	0.764075	F6YGK9_HORSE|UniProtKB/TrEMBL|Uncharacterized protein [Source:UniProtKB/TrEMBL;Acc:F6YGK9]|6|ENSECAG00000016681|ENSECAT00000017698
ENSECAP00000021390	SRSF6	7	4	341.11	0.464629	0.763758	SRSF6|HGNC Symbol|serine/arginine-rich splicing factor 6 [Source:HGNC Symbol;Acc:10788]|22|ENSECAG00000023932|ENSECAT00000025696
ENSECAP00000007728	ITGAL	10	10	414.27	0.104484	0.763212	F6Z146_HORSE|UniProtKB/TrEMBL|Uncharacterized protein [Source:UniProtKB/TrEMBL;Acc:F6Z146]|13|ENSECAG00000008485|ENSECAT00000010058
ENSECAP00000022414	NEO1	9	9	388.01	0.00407691	0.762905	NEO1|HGNC Symbol|neogenin 1 [Source:HGNC Symbol;Acc:7754]|1|ENSECAG00000024743|ENSECAT00000026822
ENSECAP00000020704	CXADR	16	16	797.74	0.290051	0.761963	CXADR|HGNC Symbol|coxsackie virus and adenovirus receptor [Source:HGNC Symbol;Acc:2559]|26|ENSECAG00000023163|ENSECAT00000024899
ENSECAP00000004900	TMCC1	1	1	26.25	0.0913518	0.760501	TMCC1|HGNC Symbol|transmembrane and coiled-coil domain family 1 [Source:HGNC Symbol;Acc:29116]|16|ENSECAG00000006725|ENSECAT00000006825
ENSECAP00000006246	ARF3	2	1	128.27	0.178866	0.760345	F6TD06_HORSE|UniProtKB/TrEMBL|Uncharacterized protein [Source:UniProtKB/TrEMBL;Acc:F6TD06]|6|ENSECAG00000008273|ENSECAT00000008354
ENSECAP00000008611	PVRL1	14	14	766.9	0.0297021	0.759442	PVRL1|HGNC Symbol|poliovirus receptor-related 1 (herpesvirus entry mediator C) [Source:HGNC Symbol;Acc:9706]|7|ENSECAG00000010624|ENSECAT00000011065
ENSECAP00000020670	PALLD	34	34	1982.67	0.498794	0.758743	PALLD|HGNC Symbol|palladin, cytoskeletal associated protein [Source:HGNC Symbol;Acc:17068]|2|ENSECAG00000023122|ENSECAT00000024857
ENSECAP00000016044	PSME2	1	1	18.64	0.188501	0.757522	PSME2|HGNC Symbol|proteasome (prosome, macropain) activator subunit 2 (PA28 beta) [Source:HGNC Symbol;Acc:9569]|1|ENSECAG00000017910|ENSECAT00000019594
ENSECAP00000021261	BCLAF1	16	15	712.16	0.501236	0.757244	BCLAF1|HGNC Symbol|BCL2-associated transcription factor 1 [Source:HGNC Symbol;Acc:16863]|10|ENSECAG00000023692|ENSECAT00000025556
ENSECAP00000020758	AP3B1	30	29	1469.36	0.349614	0.755102	AP3B1|HGNC Symbol|adaptor-related protein complex 3, beta 1 subunit [Source:HGNC Symbol;Acc:566]|14|ENSECAG00000022849|ENSECAT00000024967
ENSECAP00000016555	PPM1G	13	12	582.97	0.468076	0.752706	F6Z8G6_HORSE|UniProtKB/TrEMBL|Uncharacterized protein [Source:UniProtKB/TrEMBL;Acc:F6Z8G6]|15|ENSECAG00000018799|ENSECAT00000020185
ENSECAP00000009506	SLC1A4	9	8	504.87	0.100543	0.75269	SLC1A4|HGNC Symbol|solute carrier family 1 (glutamate/neutral amino acid transporter), member 4 [Source:HGNC Symbol;Acc:10942]|15|ENSECAG00000011229|ENSECAT00000012077
ENSECAP00000010223	DEK	7	7	341.34	0.417483	0.752554	DEK|HGNC Symbol|DEK oncogene [Source:HGNC Symbol;Acc:2768]|20|ENSECAG00000012231|ENSECAT00000012930
ENSECAP00000022492	PC	27	26	1426.25	0.350848	0.752094	Q65YU4_HORSE|UniProtKB/TrEMBL|Uncharacterized protein [Source:UniProtKB/TrEMBL;Acc:F6PII6]|12|ENSECAG00000024887|ENSECAT00000026905
ENSECAP00000018200	DCBLD2	28	26	1152.79	0.278221	0.750595	DCBLD2|HGNC Symbol|discoidin, CUB and LCCL domain containing 2 [Source:HGNC Symbol;Acc:24627]|19|ENSECAG00000020614|ENSECAT00000022046
ENSECAP00000014669	SFRP2	1	1	42.67	0.300432	0.748429	SFRP2|HGNC Symbol|secreted frizzled-related protein 2 [Source:HGNC Symbol;Acc:10777]|2|ENSECAG00000017027|ENSECAT00000018012
ENSECAP00000009956	CLIP2	30	23	1223.79	0.386703	0.747348	CLIP2|HGNC Symbol|CAP-GLY domain containing linker protein 2 [Source:HGNC Symbol;Acc:2586]|13|ENSECAG00000011939|ENSECAT00000012602
ENSECAP00000012953	SLC25A3	6	4	198.02	0.264677	0.746925	F7D0U2_HORSE|UniProtKB/TrEMBL|Uncharacterized protein [Source:UniProtKB/TrEMBL;Acc:F7D0U2]|28|ENSECAG00000015135|ENSECAT00000016055
ENSECAP00000020278	ATP5B	11	10	559.24	0.10981	0.746177	F6U187_HORSE|UniProtKB/TrEMBL|ATP synthase, H+ transporting, mitochondrial F1 complex, beta polypeptide [Source:RefSeq peptide;Acc:NP_001182454]|6|ENSECAG00000022627|ENSECAT00000024412
ENSECAP00000013147	VDAC2	5	5	253.44	0.196902	0.74491	VDAC2|HGNC Symbol|voltage-dependent anion channel 2 [Source:HGNC Symbol;Acc:12672]|1|ENSECAG00000015321|ENSECAT00000016283
ENSECAP00000016893	GSTM3	11	10	417.49	0.301847	0.744278	F7BKK5_HORSE|UniProtKB/TrEMBL|Uncharacterized protein [Source:UniProtKB/TrEMBL;Acc:F7BKK5]|5|ENSECAG00000018832|ENSECAT00000020568
ENSECAP00000021002	GNS	2	1	95.05	0.974604	0.744201	GNS|HGNC Symbol|glucosamine (N-acetyl)-6-sulfatase [Source:HGNC Symbol;Acc:4422]|6|ENSECAG00000023318|ENSECAT00000025253
ENSECAP00000006691	ARHGEF17	4	4	177.59	0.122813	0.744183	ARHGEF17|HGNC Symbol|Rho guanine nucleotide exchange factor (GEF) 17 [Source:HGNC Symbol;Acc:21726]|7|ENSECAG00000008571|ENSECAT00000008875
ENSECAP00000011904	TPM2	20	6	1005.55	0.308754	0.744054	F7A281_HORSE|UniProtKB/TrEMBL|Uncharacterized protein [Source:UniProtKB/TrEMBL;Acc:F7A281]|25|ENSECAG00000014009|ENSECAT00000014868
ENSECAP00000006556	PTPLB	1	1	20.37	0.502161	0.740383	PTPLB|HGNC Symbol|protein tyrosine phosphatase-like (proline instead of catalytic arginine), member b [Source:HGNC Symbol;Acc:9640]|19|ENSECAG00000008612|ENSECAT00000008717
ENSECAP00000007115	CAV1	2	2	63.07	0.227989	0.739988	CAV1_HORSE|UniProtKB/Swiss-Prot|Caveolin-1 [Source:UniProtKB/Swiss-Prot;Acc:Q2QLB0]|4|ENSECAG00000009134|ENSECAT00000009360
ENSECAP00000012245	CNN1	1	1	36.66	0.56263	0.739745	CNN1|HGNC Symbol|calponin 1, basic, smooth muscle [Source:HGNC Symbol;Acc:2155]|7|ENSECAG00000014489|ENSECAT00000015253
ENSECAP00000022884	GNL1	10	10	445.42	0.258811	0.73792	GNL1|HGNC Symbol|guanine nucleotide binding protein-like 1 [Source:HGNC Symbol;Acc:4413]|20|ENSECAG00000023081|ENSECAT00000029023
ENSECAP00000000970	SETD3	1	1	15.85	0.811965	0.735963	SETD3|HGNC Symbol|SET domain containing 3 [Source:HGNC Symbol;Acc:20493]|24|ENSECAG00000000479|ENSECAT00000001245
ENSECAP00000003989	QDPR	3	3	216.32	0.312016	0.734407	QDPR|HGNC Symbol|quinoid dihydropteridine reductase [Source:HGNC Symbol;Acc:9752]|3|ENSECAG00000005662|ENSECAT00000005652
ENSECAP00000017802	C18orf25	1	1	45.62	0.109759	0.733366	C18orf25|HGNC Symbol|chromosome 18 open reading frame 25 [Source:HGNC Symbol;Acc:28172]|8|ENSECAG00000020333|ENSECAT00000021605
ENSECAP00000006433	SDC2	4	4	193.7	0.108145	0.733076	F6U5M0_HORSE|UniProtKB/TrEMBL|Syndecan [Source:UniProtKB/TrEMBL;Acc:F6U5M0]|9|ENSECAG00000008484|ENSECAT00000008572
ENSECAP00000000475	MRE11A	4	4	143.75	0.683052	0.733073	F7C5K8_HORSE|UniProtKB/TrEMBL|Uncharacterized protein [Source:UniProtKB/TrEMBL;Acc:F7C5K8]|7|ENSECAG00000000295|ENSECAT00000000606
ENSECAP00000020729	RNPS1	4	4	290.81	0.578295	0.731736	RNPS1|HGNC Symbol|RNA binding protein S1, serine-rich domain [Source:HGNC Symbol;Acc:10080]|13|ENSECAG00000023288|ENSECAT00000024929
ENSECAP00000005241	PA2G4	5	4	182.14	0.135501	0.730427	Q6XA06_HORSE|UniProtKB/TrEMBL|Uncharacterized protein [Source:UniProtKB/TrEMBL;Acc:F7CMH2]|6|ENSECAG00000005731|ENSECAT00000007227
ENSECAP00000011564	PIEZO2	1	1	17.79	0.0622612	0.730182	||Uncharacterized protein [Source:UniProtKB/TrEMBL;Acc:F7AKX9]|8|ENSECAG00000013859|ENSECAT00000014462
ENSECAP00000007393	FAM192A	2	2	78.93	0.452123	0.729626	FAM192A|HGNC Symbol|family with sequence similarity 192, member A [Source:HGNC Symbol;Acc:29856]|3|ENSECAG00000009324|ENSECAT00000009672
ENSECAP00000003740	CTSA	2	2	111.67	0.240592	0.728129	CTSA|HGNC Symbol|cathepsin A [Source:HGNC Symbol;Acc:9251]|22|ENSECAG00000002350|ENSECAT00000005323
ENSECAP00000006537	UBXN7	4	3	116.91	0.405237	0.727696	UBXN7|HGNC Symbol|UBX domain protein 7 [Source:HGNC Symbol;Acc:29119]|19|ENSECAG00000008453|ENSECAT00000008694
ENSECAP00000015383	SEPTIN2	13	13	724.29	0.0700431	0.727618	F6SHH7_HORSE|UniProtKB/TrEMBL|Uncharacterized protein [Source:UniProtKB/TrEMBL;Acc:F6SHH7]|6|ENSECAG00000017553|ENSECAT00000018834
ENSECAP00000009067	PCDH12	1	1	17.53	0.0380886	0.727597	PCDH12|HGNC Symbol|protocadherin 12 [Source:HGNC Symbol;Acc:8657]|14|ENSECAG00000011213|ENSECAT00000011585
ENSECAP00000018149	FAM134C	2	2	90.07	0.148096	0.727567	FAM134C|HGNC Symbol|family with sequence similarity 134, member C [Source:HGNC Symbol;Acc:27258]|11|ENSECAG00000020676|ENSECAT00000021986
ENSECAP00000011146	ENPP1	15	15	597.35	0.0225065	0.727105	ENPP1|HGNC Symbol|ectonucleotide pyrophosphatase/phosphodiesterase 1 [Source:HGNC Symbol;Acc:3356]|10|ENSECAG00000013035|ENSECAT00000013992
ENSECAP00000010936	CHMP2A	4	2	93.87	0.52424	0.726585	CHMP2A|HGNC Symbol|charged multivesicular body protein 2A [Source:HGNC Symbol;Acc:30216]|10|ENSECAG00000013244|ENSECAT00000013751
ENSECAP00000012428	UBA1	16	16	845.33	0.0446524	0.725965	F7C6F2_HORSE|UniProtKB/TrEMBL|Uncharacterized protein [Source:UniProtKB/TrEMBL;Acc:F7C6F2]|X|ENSECAG00000014002|ENSECAT00000015462
ENSECAP00000019665	GAPDH	12	12	1008.94	0.222335	0.725696	F6YV40_HORSE|UniProtKB/TrEMBL|glyceraldehyde-3-phosphate dehydrogenase [Source:RefSeq peptide;Acc:NP_001157328]|6|ENSECAG00000022051|ENSECAT00000023721
ENSECAP00000009472	HK1	6	6	241.37	0.308983	0.725358	F7BA85_HORSE|UniProtKB/TrEMBL|Uncharacterized protein [Source:UniProtKB/TrEMBL;Acc:F7BA85]|1|ENSECAG00000010479|ENSECAT00000012040
ENSECAP00000019149	SLC16A1	2	2	116.42	0.142362	0.724114	Q6SJP3_HORSE|UniProtKB/TrEMBL|monocarboxylate transporter 1 [Source:RefSeq peptide;Acc:NP_001075260]|5|ENSECAG00000021627|ENSECAT00000023132
ENSECAP00000020991	C12orf45	2	2	60.06	0.256034	0.72193	C12orf45|HGNC Symbol|chromosome 12 open reading frame 45 [Source:HGNC Symbol;Acc:28628]|28|ENSECAG00000023579|ENSECAT00000025240
ENSECAP00000013355	RPLP0	2	2	304.39	0.0991664	0.721373	||Uncharacterized protein [Source:UniProtKB/TrEMBL;Acc:F6TTP1]|8|ENSECAG00000015816|ENSECAT00000016537
ENSECAP00000007189	HNRNPA1	3	1	75.64	0.612759	0.721088	Q6DTK6_HORSE|UniProtKB/TrEMBL|heterogeneous nuclear ribonucleoprotein A1 [Source:RefSeq peptide;Acc:NP_001229438]|6|ENSECAG00000008676|ENSECAT00000009443
ENSECAP00000007770	IWS1	3	3	130.59	0.591429	0.720035	IWS1|HGNC Symbol|IWS1 homolog (S. cerevisiae) [Source:HGNC Symbol;Acc:25467]|18|ENSECAG00000009694|ENSECAT00000010106
ENSECAP00000021934	COPE	3	2	141.29	0.117992	0.719553	COPE|HGNC Symbol|coatomer protein complex, subunit epsilon [Source:HGNC Symbol;Acc:2234]|21|ENSECAG00000024390|ENSECAT00000026305
ENSECAP00000001477	HNRNPA2B1	3	2	95.59	0.236221	0.718817	HNRNPA2B1|HGNC Symbol|heterogeneous nuclear ribonucleoprotein A2/B1 [Source:HGNC Symbol;Acc:5033]|4|ENSECAG00000000782|ENSECAT00000002075
ENSECAP00000013987	CLIC4	4	4	177.33	0.810476	0.71744	CLIC4|HGNC Symbol|chloride intracellular channel 4 [Source:HGNC Symbol;Acc:13518]|2|ENSECAG00000016168|ENSECAT00000017238
ENSECAP00000013992	ANXA1	18	16	1123.63	0.177148	0.717004	ANXA1_HORSE|UniProtKB/Swiss-Prot|Annexin A1 [Source:UniProtKB/Swiss-Prot;Acc:Q8HZM6]|23|ENSECAG00000015794|ENSECAT00000017244
ENSECAP00000012815	PRPF4B	4	4	165.83	0.405938	0.715928	PRPF4B|HGNC Symbol|PRP4 pre-mRNA processing factor 4 homolog B (yeast) [Source:HGNC Symbol;Acc:17346]|20|ENSECAG00000014830|ENSECAT00000015895
ENSECAP00000014697	CCT7	6	6	191.67	0.260693	0.714779	F6XSN2_HORSE|UniProtKB/TrEMBL|Uncharacterized protein [Source:UniProtKB/TrEMBL;Acc:F6XSN2]|15|ENSECAG00000017145|ENSECAT00000018043
ENSECAP00000003332	ALDOA	12	9	438.86	0.0757001	0.714423	F6SX98_HORSE|UniProtKB/TrEMBL|Fructose-bisphosphate aldolase [Source:UniProtKB/TrEMBL;Acc:F6SX98]|13|ENSECAG00000003121|ENSECAT00000004791
ENSECAP00000005080	LGALS1	2	2	82.94	0.180378	0.713668	LGALS1|HGNC Symbol|lectin, galactoside-binding, soluble, 1 [Source:HGNC Symbol;Acc:6561]|28|ENSECAG00000006745|ENSECAT00000007033
ENSECAP00000010822	A2M	4	4	191.94	0.238735	0.712098	A2M|HGNC Symbol|alpha-2-macroglobulin [Source:HGNC Symbol;Acc:7]|6|ENSECAG00000012558|ENSECAT00000013620
ENSECAP00000022543	ITFG3	12	12	860.8	0.0387138	0.711724	ITFG3|HGNC Symbol|integrin alpha FG-GAP repeat containing 3 [Source:HGNC Symbol;Acc:14163]|13|ENSECAG00000024987|ENSECAT00000026958
ENSECAP00000019057	GSPT1	12	12	498.03	0.428744	0.711567	GSPT1|HGNC Symbol|G1 to S phase transition 1 [Source:HGNC Symbol;Acc:4621]|13|ENSECAG00000021195|ENSECAT00000023029
ENSECAP00000022896	CFDP1	5	5	304.29	0.278074	0.711121	CFDP1|HGNC Symbol|craniofacial development protein 1 [Source:HGNC Symbol;Acc:1873]|3|ENSECAG00000018926|ENSECAT00000028915
ENSECAP00000007958	P4HB	21	21	1219.2	0.14209	0.710937	F7B821_HORSE|UniProtKB/TrEMBL|Uncharacterized protein [Source:UniProtKB/TrEMBL;Acc:F7B821]|11|ENSECAG00000009583|ENSECAT00000010326
ENSECAP00000010263	ANP32B	9	2	498.18	0.243752	0.710706	ANP32B|HGNC Symbol|acidic (leucine-rich) nuclear phosphoprotein 32 family, member B [Source:HGNC Symbol;Acc:16677]|25|ENSECAG00000012310|ENSECAT00000012978
ENSECAP00000018075	PDIA3	26	24	1685.62	0.226689	0.710508	F6VSN9_HORSE|UniProtKB/TrEMBL|Uncharacterized protein [Source:UniProtKB/TrEMBL;Acc:F6VSN9]|1|ENSECAG00000020252|ENSECAT00000021903
ENSECAP00000013588	SNRNP27	1	1	25.96	0.669346	0.710356	SNRNP27|HGNC Symbol|small nuclear ribonucleoprotein 27kDa (U4/U6.U5) [Source:HGNC Symbol;Acc:30240]|15|ENSECAG00000016025|ENSECAT00000016800
ENSECAP00000013401	GAA	3	3	116.06	0.120172	0.710228	GAA|HGNC Symbol|glucosidase, alpha; acid [Source:HGNC Symbol;Acc:4065]|11|ENSECAG00000015401|ENSECAT00000016588
ENSECAP00000013659	OSBPL8	7	7	361.37	0.325574	0.709905	F6T2Y4_HORSE|UniProtKB/TrEMBL|Oxysterol-binding protein [Source:UniProtKB/TrEMBL;Acc:F6T2Y4]|28|ENSECAG00000015542|ENSECAT00000016881
ENSECAP00000006911	TMEM40	2	2	121.09	0.261504	0.709598	TMEM40|HGNC Symbol|transmembrane protein 40 [Source:HGNC Symbol;Acc:25620]|16|ENSECAG00000008940|ENSECAT00000009129
ENSECAP00000012946	CAPG	4	4	183.02	0.253269	0.709128	CAPG|HGNC Symbol|capping protein (actin filament), gelsolin-like [Source:HGNC Symbol;Acc:1474]|15|ENSECAG00000015128|ENSECAT00000016047
ENSECAP00000021527	MAP2	2	2	78.51	0.499766	0.708782	MAP2|HGNC Symbol|microtubule-associated protein 2 [Source:HGNC Symbol;Acc:6839]|6|ENSECAG00000023919|ENSECAT00000025852
ENSECAP00000007348	CLINT1	5	5	285.08	0.374987	0.708382	CLINT1|HGNC Symbol|clathrin interactor 1 [Source:HGNC Symbol;Acc:23186]|14|ENSECAG00000009181|ENSECAT00000009622
ENSECAP00000010508	SRRT	17	17	694.36	0.264327	0.704791	SRRT|HGNC Symbol|serrate RNA effector molecule homolog (Arabidopsis) [Source:HGNC Symbol;Acc:24101]|13|ENSECAG00000012292|ENSECAT00000013256
ENSECAP00000021462	ACO2	3	3	62.78	0.316079	0.703272	ACO2|HGNC Symbol|aconitase 2, mitochondrial [Source:HGNC Symbol;Acc:118]|28|ENSECAG00000023762|ENSECAT00000025780
ENSECAP00000013931	C17orf62	4	4	134.55	0.510346	0.702921	|||11|ENSECAG00000016280|ENSECAT00000017181
ENSECAP00000020239	EIF3M	1	1	45.05	0.710269	0.702824	EIF3M|HGNC Symbol|eukaryotic translation initiation factor 3, subunit M [Source:HGNC Symbol;Acc:24460]|7|ENSECAG00000022640|ENSECAT00000024368
ENSECAP00000006294	TMOD1	3	3	108.52	0.396668	0.701609	TMOD1|HGNC Symbol|tropomodulin 1 [Source:HGNC Symbol;Acc:11871]|25|ENSECAG00000007718|ENSECAT00000008411
ENSECAP00000000148	PLP2	1	1	48.69	0.195822	0.700735	PLP2|HGNC Symbol|proteolipid protein 2 (colonic epithelium-enriched) [Source:HGNC Symbol;Acc:9087]|X|ENSECAG00000000216|ENSECAT00000000206
ENSECAP00000021062	TMPO	6	6	294.01	0.0529713	0.700655	TMPO|HGNC Symbol|thymopoietin [Source:HGNC Symbol;Acc:11875]|28|ENSECAG00000023461|ENSECAT00000025320
ENSECAP00000012587	AKR1B1	7	7	345.49	0.133699	0.700577	||Uncharacterized protein [Source:UniProtKB/TrEMBL;Acc:F7DMQ3]|4|ENSECAG00000014271|ENSECAT00000015641
ENSECAP00000011745	CHID1	2	1	31.64	0.246115	0.696079	F7BGW7_HORSE|UniProtKB/TrEMBL|Uncharacterized protein [Source:UniProtKB/TrEMBL;Acc:F7BGW7]|12|ENSECAG00000013764|ENSECAT00000014683
ENSECAP00000018715	RAP1GDS1	2	2	66.06	0.2953	0.695077	RAP1GDS1|HGNC Symbol|RAP1, GTP-GDP dissociation stimulator 1 [Source:HGNC Symbol;Acc:9859]|3|ENSECAG00000020913|ENSECAT00000022636
ENSECAP00000015019	LASP1	5	5	214.75	0.484497	0.692991	LASP1|HGNC Symbol|LIM and SH3 protein 1 [Source:HGNC Symbol;Acc:6513]|11|ENSECAG00000017325|ENSECAT00000018410
ENSECAP00000003385	YWHAQ	14	8	791.6	0.131856	0.691261	F6SP02_HORSE|UniProtKB/TrEMBL|Uncharacterized protein [Source:UniProtKB/TrEMBL;Acc:F6SP02]|15|ENSECAG00000004925|ENSECAT00000004861
ENSECAP00000004326	ITGA6	17	16	851.56	0.0805785	0.691214	F7AED9_HORSE|UniProtKB/TrEMBL|Uncharacterized protein [Source:UniProtKB/TrEMBL;Acc:F7AED9]|18|ENSECAG00000001652|ENSECAT00000006140
ENSECAP00000008444	EIF5A	9	9	724.11	0.161432	0.69103	|||11|ENSECAG00000010480|ENSECAT00000010884
ENSECAP00000012723	OAT	7	7	457.47	0.284741	0.690916	F7C9Y5_HORSE|UniProtKB/TrEMBL|Uncharacterized protein [Source:UniProtKB/TrEMBL;Acc:F7C9Y5]|1|ENSECAG00000014873|ENSECAT00000015791
ENSECAP00000016378	SRSF3	6	5	236.06	0.237936	0.690458	SRSF3|HGNC Symbol|serine/arginine-rich splicing factor 3 [Source:HGNC Symbol;Acc:10785]|20|ENSECAG00000018741|ENSECAT00000019972
ENSECAP00000017866	PSMD7	1	1	28.92	0.952797	0.689266	PSMD7|HGNC Symbol|proteasome (prosome, macropain) 26S subunit, non-ATPase, 7 [Source:HGNC Symbol;Acc:9565]|3|ENSECAG00000020408|ENSECAT00000021676
ENSECAP00000004564	LRRC8D	1	1	33.2	0.296107	0.688639	LRRC8D|HGNC Symbol|leucine rich repeat containing 8 family, member D [Source:HGNC Symbol;Acc:16992]|5|ENSECAG00000006476|ENSECAT00000006441
ENSECAP00000014130	IPO7	12	10	545.56	0.687038	0.68784	IPO7|HGNC Symbol|importin 7 [Source:HGNC Symbol;Acc:9852]|7|ENSECAG00000015965|ENSECAT00000017394
ENSECAP00000006887	HSP90AB1	41	20	2963.9	0.206581	0.686294	HS90B_HORSE|UniProtKB/Swiss-Prot|Heat shock protein HSP 90-beta [Source:UniProtKB/Swiss-Prot;Acc:Q9GKX8]|20|ENSECAG00000008511|ENSECAT00000009101
ENSECAP00000009927	CCDC25	1	1	15.95	0.385982	0.685869	CCDC25|HGNC Symbol|coiled-coil domain containing 25 [Source:HGNC Symbol;Acc:25591]|2|ENSECAG00000011924|ENSECAT00000012563
ENSECAP00000022537	CTSZ	3	3	134	0.051955	0.685578	F6S2C3_HORSE|UniProtKB/TrEMBL|Uncharacterized protein [Source:UniProtKB/TrEMBL;Acc:F6S2C3]|22|ENSECAG00000024967|ENSECAT00000026952
ENSECAP00000004668	CCDC6	1	1	24.42	0.344345	0.684459	CCDC6|HGNC Symbol|coiled-coil domain containing 6 [Source:HGNC Symbol;Acc:18782]|1|ENSECAG00000006268|ENSECAT00000006560
ENSECAP00000015901	MESDC2	5	5	419.93	0.0861681	0.684121	MESDC2|HGNC Symbol|mesoderm development candidate 2 [Source:HGNC Symbol;Acc:13520]|1|ENSECAG00000018394|ENSECAT00000019428
ENSECAP00000012691	PTRF	11	10	709.6	0.256108	0.683687	PTRF|HGNC Symbol|polymerase I and transcript release factor [Source:HGNC Symbol;Acc:9688]|11|ENSECAG00000015071|ENSECAT00000015756
ENSECAP00000018272	RNH1	5	5	233.54	0.0449364	0.682434	RNH1|HGNC Symbol|ribonuclease/angiogenin inhibitor 1 [Source:HGNC Symbol;Acc:10074]|12|ENSECAG00000020730|ENSECAT00000022134
ENSECAP00000019889	CALU	12	12	670.64	0.455939	0.682159	CALU|HGNC Symbol|calumenin [Source:HGNC Symbol;Acc:1458]|4|ENSECAG00000022474|ENSECAT00000023967
ENSECAP00000021915	VKORC1	2	2	96.71	0.182879	0.681983	|||13|ENSECAG00000024434|ENSECAT00000026284
ENSECAP00000012440	RBM26	12	12	507.03	0.233428	0.681447	RBM26|HGNC Symbol|RNA binding motif protein 26 [Source:HGNC Symbol;Acc:20327]|17|ENSECAG00000014547|ENSECAT00000015475
ENSECAP00000002219	SDHA	1	1	62.74	0.20284	0.681095	SDHA|HGNC Symbol|succinate dehydrogenase complex, subunit A, flavoprotein (Fp) [Source:HGNC Symbol;Acc:10680]|21|ENSECAG00000000397|ENSECAT00000003106
ENSECAP00000007976	GNAI3	3	1	95.24	0.134721	0.680969	GNAI3|HGNC Symbol|guanine nucleotide binding protein (G protein), alpha inhibiting activity polypeptide 3 [Source:HGNC Symbol;Acc:4387]|5|ENSECAG00000010087|ENSECAT00000010348
ENSECAP00000022800	SRRM1	3	3	280.3	0.417527	0.680286	SRRM1|HGNC Symbol|serine/arginine repetitive matrix 1 [Source:HGNC Symbol;Acc:16638]|2|ENSECAG00000026981|ENSECAT00000028857
ENSECAP00000002798	RPN1	5	5	167.47	0.158095	0.680128	RPN1|HGNC Symbol|ribophorin I [Source:HGNC Symbol;Acc:10381]|16|ENSECAG00000003030|ENSECAT00000004045
ENSECAP00000012700	GGH	2	2	43.87	0.188903	0.679737	GGH|HGNC Symbol|gamma-glutamyl hydrolase (conjugase, folylpolygammaglutamyl hydrolase) [Source:HGNC Symbol;Acc:4248]|9|ENSECAG00000014903|ENSECAT00000015765
ENSECAP00000020223	PSMD2	12	11	451.93	0.165009	0.679439	PSMD2|HGNC Symbol|proteasome (prosome, macropain) 26S subunit, non-ATPase, 2 [Source:HGNC Symbol;Acc:9559]|19|ENSECAG00000022375|ENSECAT00000024351
ENSECAP00000016261	SSB	7	7	300.05	0.466289	0.679214	SSB|HGNC Symbol|Sjogren syndrome antigen B (autoantigen La) [Source:HGNC Symbol;Acc:11316]|18|ENSECAG00000018495|ENSECAT00000019835
ENSECAP00000016631	ACVR1	2	2	117.14	0.067516	0.678573	F7B4G7_HORSE|UniProtKB/TrEMBL|Uncharacterized protein [Source:UniProtKB/TrEMBL;Acc:F7B4G7]|18|ENSECAG00000018902|ENSECAT00000020271
ENSECAP00000022654	MRRF	3	2	154.66	0.351135	0.678415	||Uncharacterized protein [Source:UniProtKB/TrEMBL;Acc:F6QDD5]|25|ENSECAG00000025085|ENSECAT00000027081
ENSECAP00000016039	ZFYVE26	2	1	29.43	0.563259	0.678237	ZFYVE26|HGNC Symbol|zinc finger, FYVE domain containing 26 [Source:HGNC Symbol;Acc:20761]|24|ENSECAG00000017584|ENSECAT00000019588
ENSECAP00000017560	CCT6A	7	4	253.5	0.147948	0.678146	F7CG77_HORSE|UniProtKB/TrEMBL|Uncharacterized protein [Source:UniProtKB/TrEMBL;Acc:F7CG77]|13|ENSECAG00000020091|ENSECAT00000021330
ENSECAP00000014893	CCT4	11	8	447.35	0.043887	0.677241	F6Z6Q7_HORSE|UniProtKB/TrEMBL|T-complex protein 1 subunit delta [Source:UniProtKB/TrEMBL;Acc:F6Z6Q7]|15|ENSECAG00000016982|ENSECAT00000018270
ENSECAP00000011687	SUPT5H	16	15	875.85	0.179211	0.677114	SUPT5H|HGNC Symbol|suppressor of Ty 5 homolog (S. cerevisiae) [Source:HGNC Symbol;Acc:11469]|10|ENSECAG00000013309|ENSECAT00000014607
ENSECAP00000008802	CNPY3	2	2	70.86	0.57892	0.676719	CNPY3|HGNC Symbol|canopy 3 homolog (zebrafish) [Source:HGNC Symbol;Acc:11968]|20|ENSECAG00000010795|ENSECAT00000011282
ENSECAP00000013737	CCDC43	1	1	31.59	0.158932	0.675955	CCDC43|HGNC Symbol|coiled-coil domain containing 43 [Source:HGNC Symbol;Acc:26472]|11|ENSECAG00000016088|ENSECAT00000016968
ENSECAP00000008121	MCCC2	1	1	14.02	0.298835	0.675792	MCCC2|HGNC Symbol|methylcrotonoyl-CoA carboxylase 2 (beta) [Source:HGNC Symbol;Acc:6937]|14|ENSECAG00000010213|ENSECAT00000010512
ENSECAP00000016546	WDR1	11	10	555.23	0.175343	0.675068	WDR1|HGNC Symbol|WD repeat domain 1 [Source:HGNC Symbol;Acc:12754]|3|ENSECAG00000018435|ENSECAT00000020175
ENSECAP00000022998	UBR4	24	24	1012.17	0.0237334	0.674061	UBR4|HGNC Symbol|ubiquitin protein ligase E3 component n-recognin 4 [Source:HGNC Symbol;Acc:30313]|2|ENSECAG00000024397|ENSECAT00000028837
ENSECAP00000002870	BMS1	3	2	117.52	0.601633	0.673832	BMS1|HGNC Symbol|BMS1 homolog, ribosome assembly protein (yeast) [Source:HGNC Symbol;Acc:23505]|1|ENSECAG00000001358|ENSECAT00000004160
ENSECAP00000020016	SMC4	1	1	15.01	0.0716906	0.673464	SMC4|HGNC Symbol|structural maintenance of chromosomes 4 [Source:HGNC Symbol;Acc:14013]|5|ENSECAG00000022164|ENSECAT00000024113
ENSECAP00000000530	GNAI2	7	5	358.16	0.127164	0.672599	GNAI2|HGNC Symbol|guanine nucleotide binding protein (G protein), alpha inhibiting activity polypeptide 2 [Source:HGNC Symbol;Acc:4385]|16|ENSECAG00000000489|ENSECAT00000000674
ENSECAP00000010309	DLG1	2	2	94.1	0.303197	0.671352	DLG1|HGNC Symbol|discs, large homolog 1 (Drosophila) [Source:HGNC Symbol;Acc:2900]|19|ENSECAG00000011564|ENSECAT00000013029
ENSECAP00000021891	RCC2	5	5	178.89	0.396495	0.670778	RCC2|HGNC Symbol|regulator of chromosome condensation 2 [Source:HGNC Symbol;Acc:30297]|2|ENSECAG00000024364|ENSECAT00000026258
ENSECAP00000010567	MIF	2	2	135.65	0.174014	0.670081	MIF|HGNC Symbol|macrophage migration inhibitory factor (glycosylation-inhibiting factor) [Source:HGNC Symbol;Acc:7097]|8|ENSECAG00000012792|ENSECAT00000013321
ENSECAP00000018361	AKAP9	3	1	44.08	0.719313	0.669342	AKAP9|HGNC Symbol|A kinase (PRKA) anchor protein (yotiao) 9 [Source:HGNC Symbol;Acc:379]|4|ENSECAG00000020181|ENSECAT00000022231
ENSECAP00000015619	PDCD10	2	1	36.32	0.569117	0.668932	PDCD10|HGNC Symbol|programmed cell death 10 [Source:HGNC Symbol;Acc:8761]|19|ENSECAG00000017911|ENSECAT00000019099
ENSECAP00000019130	STMN1	7	7	272.69	0.36506	0.668729	F6Z5N6_HORSE|UniProtKB/TrEMBL|Stathmin [Source:UniProtKB/TrEMBL;Acc:F6Z5N6]|2|ENSECAG00000021662|ENSECAT00000023109
ENSECAP00000022125	SF3B2	13	13	473.91	0.406894	0.668565	SF3B2|HGNC Symbol|splicing factor 3b, subunit 2, 145kDa [Source:HGNC Symbol;Acc:10769]|12|ENSECAG00000024461|ENSECAT00000026513
ENSECAP00000014354	SRSF1	11	11	519.51	0.280524	0.668554	SRSF1|EntrezGene|splicing factor, arginine/serine-rich 1 [Source:RefSeq peptide;Acc:NP_001182477]|11|ENSECAG00000016654|ENSECAT00000017653
ENSECAP00000009185	TAGLN	12	11	563.44	0.23322	0.668283	A8J714_HORSE|UniProtKB/TrEMBL|transgelin [Source:RefSeq peptide;Acc:NP_001103604]|7|ENSECAG00000011268|ENSECAT00000011714
ENSECAP00000010300	GLB1	11	10	608.89	0.0588142	0.668122	F6RVL4_HORSE|UniProtKB/TrEMBL|Beta-galactosidase [Source:UniProtKB/TrEMBL;Acc:F6RVL4]|16|ENSECAG00000011942|ENSECAT00000013017
ENSECAP00000011661	DOT1L	1	1	13.62	0.0647799	0.668094	DOT1L|HGNC Symbol|DOT1-like, histone H3 methyltransferase (S. cerevisiae) [Source:HGNC Symbol;Acc:24948]|7|ENSECAG00000013711|ENSECAT00000014573
ENSECAP00000018356	CCT3	8	6	241.05	0.197114	0.667725	F6V3D5_HORSE|UniProtKB/TrEMBL|Uncharacterized protein [Source:UniProtKB/TrEMBL;Acc:F6V3D5]|5|ENSECAG00000020633|ENSECAT00000022226
ENSECAP00000005375	STIP1	6	6	187.91	0.0845098	0.667458	STIP1|HGNC Symbol|stress-induced-phosphoprotein 1 [Source:HGNC Symbol;Acc:11387]|12|ENSECAG00000006942|ENSECAT00000007380
ENSECAP00000017306	CLTC	28	27	1235.03	0.081117	0.664512	CLTC|HGNC Symbol|clathrin, heavy chain (Hc) [Source:HGNC Symbol;Acc:2092]|11|ENSECAG00000019077|ENSECAT00000021037
ENSECAP00000019005	LMOD1	8	6	328.57	0.374702	0.66426	LMOD1|HGNC Symbol|leiomodin 1 (smooth muscle) [Source:HGNC Symbol;Acc:6647]|30|ENSECAG00000021583|ENSECAT00000022970
ENSECAP00000011418	SLC25A5	5	5	160.34	0.0833663	0.663655	F7BIR2_HORSE|UniProtKB/TrEMBL|Uncharacterized protein [Source:UniProtKB/TrEMBL;Acc:F7BIR2]|X|ENSECAG00000013635|ENSECAT00000014297
ENSECAP00000005189	TKT	8	8	291.13	0.229023	0.662478	Q6VCR7_HORSE|UniProtKB/TrEMBL|Uncharacterized protein [Source:UniProtKB/TrEMBL;Acc:F7D9J2]|16|ENSECAG00000005863|ENSECAT00000007165
ENSECAP00000012448	BCAR1	16	15	807.01	0.249209	0.662269	BCAR1|HGNC Symbol|breast cancer anti-estrogen resistance 1 [Source:HGNC Symbol;Acc:971]|3|ENSECAG00000014666|ENSECAT00000015483
ENSECAP00000010146	CEP170	6	5	241.92	0.254428	0.66186	CEP170|HGNC Symbol|centrosomal protein 170kDa [Source:HGNC Symbol;Acc:28920]|30|ENSECAG00000012163|ENSECAT00000012839
ENSECAP00000006544	PKM	34	33	2860.66	0.134061	0.661218	F6W3M5_HORSE|UniProtKB/TrEMBL|pyruvate kinase isozymes M1/M2 isoform M2 [Source:RefSeq peptide;Acc:NP_001137266]|1|ENSECAG00000007644|ENSECAT00000008703
ENSECAP00000018851	TARS	4	4	118.24	0.167107	0.660261	F6S5E7_HORSE|UniProtKB/TrEMBL|Uncharacterized protein [Source:UniProtKB/TrEMBL;Acc:F6S5E7]|21|ENSECAG00000020854|ENSECAT00000022791
ENSECAP00000006156	EEF1D	16	14	803.1	0.0460707	0.658276	F6UNR3_HORSE|UniProtKB/TrEMBL|Uncharacterized protein [Source:UniProtKB/TrEMBL;Acc:F6UNR3]|9|ENSECAG00000007976|ENSECAT00000008247
ENSECAP00000010651	TRA2B	4	3	291.5	0.370916	0.658218	TRA2B|HGNC Symbol|transformer 2 beta homolog (Drosophila) [Source:HGNC Symbol;Acc:10781]|19|ENSECAG00000012701|ENSECAT00000013416
ENSECAP00000011487	ESYT1	7	7	300.93	0.256698	0.657861	ESYT1|HGNC Symbol|extended synaptotagmin-like protein 1 [Source:HGNC Symbol;Acc:29534]|6|ENSECAG00000013110|ENSECAT00000014372
ENSECAP00000003873	GPR39	1	1	13.34	0.654572	0.657743	F6SK25_HORSE|UniProtKB/TrEMBL|Uncharacterized protein [Source:UniProtKB/TrEMBL;Acc:F6SK25]|18|ENSECAG00000005577|ENSECAT00000005499
ENSECAP00000016372	TANC1	7	7	292.84	0.365718	0.657451	TANC1|HGNC Symbol|tetratricopeptide repeat, ankyrin repeat and coiled-coil containing 1 [Source:HGNC Symbol;Acc:29364]|18|ENSECAG00000018415|ENSECAT00000019966
ENSECAP00000021721	CTNNA1	24	20	1402.2	0.0618115	0.657308	CTNNA1|HGNC Symbol|catenin (cadherin-associated protein), alpha 1, 102kDa [Source:HGNC Symbol;Acc:2509]|14|ENSECAG00000023991|ENSECAT00000026070
ENSECAP00000011840	ZRANB2	11	11	583.42	0.46801	0.65725	ZRANB2|HGNC Symbol|zinc finger, RAN-binding domain containing 2 [Source:HGNC Symbol;Acc:13058]|5|ENSECAG00000014173|ENSECAT00000014794
ENSECAP00000019387	SUPT16H	24	24	1066.53	0.296085	0.656452	SUPT16H|HGNC Symbol|suppressor of Ty 16 homolog (S. cerevisiae) [Source:HGNC Symbol;Acc:11465]|1|ENSECAG00000021686|ENSECAT00000023410
ENSECAP00000012939	NEXN	11	11	516.75	0.251936	0.655694	NEXN|HGNC Symbol|nexilin (F actin binding protein) [Source:HGNC Symbol;Acc:29557]|5|ENSECAG00000015180|ENSECAT00000016039
ENSECAP00000012480	FXYD1	2	1	50.01	0.272202	0.655679	FXYD1|HGNC Symbol|FXYD domain containing ion transport regulator 1 [Source:HGNC Symbol;Acc:4025]|10|ENSECAG00000014815|ENSECAT00000015520
ENSECAP00000010203	TMEM97	1	1	13.19	0.837818	0.654746	TMEM97|HGNC Symbol|transmembrane protein 97 [Source:HGNC Symbol;Acc:28106]|11|ENSECAG00000012404|ENSECAT00000012907
ENSECAP00000018453	CLCA2	5	5	160.09	0.699534	0.6542	CLCA2|HGNC Symbol|chloride channel accessory 2 [Source:HGNC Symbol;Acc:2016]|5|ENSECAG00000020901|ENSECAT00000022336
ENSECAP00000012066	CCDC47	2	2	45.66	0.232462	0.65419	CCDC47|HGNC Symbol|coiled-coil domain containing 47 [Source:HGNC Symbol;Acc:24856]|11|ENSECAG00000014065|ENSECAT00000015048
ENSECAP00000007705	IFT80	1	1	17.85	0.0283325	0.653577	IFT80|HGNC Symbol|intraflagellar transport 80 homolog (Chlamydomonas) [Source:HGNC Symbol;Acc:29262]|5|ENSECAG00000009494|ENSECAT00000010029
ENSECAP00000003502	RPS16	1	1	42.38	0.329102	0.651066	F6Q4A3_HORSE|UniProtKB/TrEMBL|Uncharacterized protein [Source:UniProtKB/TrEMBL;Acc:F6Q4A3]|10|ENSECAG00000004311|ENSECAT00000005007
ENSECAP00000011207	TXN	1	1	91.97	0.155224	0.650859	THIO_HORSE|UniProtKB/Swiss-Prot|Thioredoxin [Source:UniProtKB/Swiss-Prot;Acc:O97508]|25|ENSECAG00000013324|ENSECAT00000014059
ENSECAP00000018926	ASPH	13	12	463.1	0.122272	0.650644	ASPH|HGNC Symbol|aspartate beta-hydroxylase [Source:HGNC Symbol;Acc:757]|9|ENSECAG00000021447|ENSECAT00000022873
ENSECAP00000012851	PCDH1	2	1	67.96	0.0604976	0.649967	PCDH1|HGNC Symbol|protocadherin 1 [Source:HGNC Symbol;Acc:8655]|14|ENSECAG00000015153|ENSECAT00000015936
ENSECAP00000002549	RPL37A	1	1	27.62	0.597305	0.648468	RPL37A|HGNC Symbol|ribosomal protein L37a [Source:HGNC Symbol;Acc:10348]|X|ENSECAG00000003769|ENSECAT00000003621
ENSECAP00000007582	YWHAE	12	9	831.88	0.0250189	0.64844	F6XA04_HORSE|UniProtKB/TrEMBL|Uncharacterized protein [Source:UniProtKB/TrEMBL;Acc:F6XA04]|11|ENSECAG00000009536|ENSECAT00000009892
ENSECAP00000009971	PCM1	5	1	59.26	0.426579	0.647607	PCM1|HGNC Symbol|pericentriolar material 1 [Source:HGNC Symbol;Acc:8727]|27|ENSECAG00000011655|ENSECAT00000012621
ENSECAP00000018986	TMOD3	5	5	123.78	0.286538	0.647493	TMOD3|HGNC Symbol|tropomodulin 3 (ubiquitous) [Source:HGNC Symbol;Acc:11873]|1|ENSECAG00000021291|ENSECAT00000022946
ENSECAP00000017937	CTHRC1	3	3	155.83	0.277503	0.647004	CTHRC1|HGNC Symbol|collagen triple helix repeat containing 1 [Source:HGNC Symbol;Acc:18831]|9|ENSECAG00000020399|ENSECAT00000021751
ENSECAP00000016471	RPN2	5	4	174.84	0.148959	0.646139	RPN2|HGNC Symbol|ribophorin II [Source:HGNC Symbol;Acc:10382]|22|ENSECAG00000018381|ENSECAT00000020083
ENSECAP00000003883	PRSS23	1	1	15.52	0.409413	0.645896	F7CIP0_HORSE|UniProtKB/TrEMBL|Uncharacterized protein [Source:UniProtKB/TrEMBL;Acc:F7CIP0]|7|ENSECAG00000005563|ENSECAT00000005511
ENSECAP00000012443	ACAT2	3	3	189.17	0.48612	0.643833	F7C5T6_HORSE|UniProtKB/TrEMBL|Uncharacterized protein [Source:UniProtKB/TrEMBL;Acc:F7C5T6]|31|ENSECAG00000014678|ENSECAT00000015478
ENSECAP00000010796	CDC37	6	6	306.51	0.362707	0.643524	CDC37|HGNC Symbol|cell division cycle 37 homolog (S. cerevisiae) [Source:HGNC Symbol;Acc:1735]|7|ENSECAG00000012896|ENSECAT00000013586
ENSECAP00000010194	IDH1	5	5	204.28	0.0415755	0.64274	F6R7J2_HORSE|UniProtKB/TrEMBL|isocitrate dehydrogenase 1 [Source:RefSeq peptide;Acc:NP_001182456]|18|ENSECAG00000011931|ENSECAT00000012896
ENSECAP00000008820	ERG	1	1	15.52	0.0361783	0.64234	F7DGG7_HORSE|UniProtKB/TrEMBL|Uncharacterized protein [Source:UniProtKB/TrEMBL;Acc:F7DGG7]|26|ENSECAG00000010667|ENSECAT00000011300
ENSECAP00000016002	MYL6	11	11	642.93	0.221275	0.641063	MYL6|HGNC Symbol|myosin, light chain 6, alkali, smooth muscle and non-muscle [Source:HGNC Symbol;Acc:7587]|6|ENSECAG00000018318|ENSECAT00000019543
ENSECAP00000005280	UBE2E3	1	1	30.42	0.340504	0.640234	F7CH20_HORSE|UniProtKB/TrEMBL|Uncharacterized protein [Source:UniProtKB/TrEMBL;Acc:F7CH20]|18|ENSECAG00000007233|ENSECAT00000007273
ENSECAP00000010840	CCDC53	4	4	300.48	0.174703	0.637423	CCDC53|HGNC Symbol|coiled-coil domain containing 53 [Source:HGNC Symbol;Acc:24256]|28|ENSECAG00000013045|ENSECAT00000013639
ENSECAP00000022359	RANBP3	4	4	183.37	0.420126	0.637224	RANBP3|HGNC Symbol|RAN binding protein 3 [Source:HGNC Symbol;Acc:9850]|7|ENSECAG00000024789|ENSECAT00000026763
ENSECAP00000022557	DDAH1	6	5	337.45	0.0338707	0.637133	DDAH1|HGNC Symbol|dimethylarginine dimethylaminohydrolase 1 [Source:HGNC Symbol;Acc:2715]|5|ENSECAG00000024997|ENSECAT00000026974
ENSECAP00000003725	RIC8A	8	7	363.24	0.380071	0.636864	RIC8A|HGNC Symbol|resistance to inhibitors of cholinesterase 8 homolog A (C. elegans) [Source:HGNC Symbol;Acc:29550]|12|ENSECAG00000003790|ENSECAT00000005305
ENSECAP00000021754	HSPA5	30	27	2288.78	0.15071	0.635756	HSPA5|HGNC Symbol|heat shock 70kDa protein 5 (glucose-regulated protein, 78kDa) [Source:HGNC Symbol;Acc:5238]|25|ENSECAG00000024205|ENSECAT00000026106
ENSECAP00000017536	GFPT1	4	4	191.29	0.236711	0.635126	GFPT1|HGNC Symbol|glutamine--fructose-6-phosphate transaminase 1 [Source:HGNC Symbol;Acc:4241]|15|ENSECAG00000019938|ENSECAT00000021302
ENSECAP00000007177	HTATSF1	6	5	294.6	0.0895365	0.633196	HTATSF1|HGNC Symbol|HIV-1 Tat specific factor 1 [Source:HGNC Symbol;Acc:5276]|X|ENSECAG00000009156|ENSECAT00000009431
ENSECAP00000009370	LDHB	10	8	487.16	0.294194	0.632762	C6L1J5_HORSE|UniProtKB/TrEMBL|L-lactate dehydrogenase B chain [Source:RefSeq peptide;Acc:NP_001138583]|6|ENSECAG00000011331|ENSECAT00000011932
ENSECAP00000015737	SYNPO2	4	4	127.7	0.252511	0.632722	SYNPO2|HGNC Symbol|synaptopodin 2 [Source:HGNC Symbol;Acc:17732]|2|ENSECAG00000018218|ENSECAT00000019242
ENSECAP00000020433	SEPTIN7	3	2	126.66	0.076106	0.6325	F6UVF8_HORSE|UniProtKB/TrEMBL|Uncharacterized protein [Source:UniProtKB/TrEMBL;Acc:F6UVF8]|4|ENSECAG00000022693|ENSECAT00000024587
ENSECAP00000018516	LDHA	16	14	1023.74	0.110736	0.632418	F6W3T1_HORSE|UniProtKB/TrEMBL|L-lactate dehydrogenase A chain [Source:RefSeq peptide;Acc:NP_001138352]|7|ENSECAG00000020669|ENSECAT00000022404
ENSECAP00000005353	ASNA1	1	1	21.43	0.138195	0.63174	ASNA1|HGNC Symbol|arsA arsenite transporter, ATP-binding, homolog 1 (bacterial) [Source:HGNC Symbol;Acc:752]|7|ENSECAG00000007103|ENSECAT00000007357
ENSECAP00000019758	CLASP1	15	13	725.2	0.226667	0.631584	CLASP1|HGNC Symbol|cytoplasmic linker associated protein 1 [Source:HGNC Symbol;Acc:17088]|18|ENSECAG00000021391|ENSECAT00000023823
ENSECAP00000009000	CTPS1	7	5	463.11	0.188488	0.630386	F6ZZZ7_HORSE|UniProtKB/TrEMBL|Uncharacterized protein [Source:UniProtKB/TrEMBL;Acc:F6ZZZ7]|2|ENSECAG00000010772|ENSECAT00000011501
ENSECAP00000021407	PRKCSH	6	5	268.53	0.105598	0.629486	PRKCSH|HGNC Symbol|protein kinase C substrate 80K-H [Source:HGNC Symbol;Acc:9411]|7|ENSECAG00000023774|ENSECAT00000025717
ENSECAP00000000357	DAD1	1	1	19.69	0.211068	0.627946	DAD1|HGNC Symbol|defender against cell death 1 [Source:HGNC Symbol;Acc:2664]|1|ENSECAG00000000577|ENSECAT00000000457
ENSECAP00000015780	DHCR24	1	1	67.36	0.381818	0.62776	DHCR24|EntrezGene|delta(24)-sterol reductase [Source:RefSeq peptide;Acc:NP_001157423]|2|ENSECAG00000017998|ENSECAT00000019289
ENSECAP00000009833	OLR1	3	3	136.4	0.286617	0.625413	OLR1|HGNC Symbol|oxidized low density lipoprotein (lectin-like) receptor 1 [Source:HGNC Symbol;Acc:8133]|6|ENSECAG00000011965|ENSECAT00000012446
ENSECAP00000006143	HP1BP3	2	2	27.09	0.38316	0.624822	F6UVQ0_HORSE|UniProtKB/TrEMBL|Uncharacterized protein [Source:UniProtKB/TrEMBL;Acc:F6UVQ0]|2|ENSECAG00000007787|ENSECAT00000008232
ENSECAP00000018525	ACTR3	6	6	260.98	0.185922	0.623201	F6W354_HORSE|UniProtKB/TrEMBL|Uncharacterized protein [Source:UniProtKB/TrEMBL;Acc:F6W354]|18|ENSECAG00000020867|ENSECAT00000022413
ENSECAP00000009535	SRRM2	27	27	1454.63	0.182384	0.620935	SRRM2|HGNC Symbol|serine/arginine repetitive matrix 2 [Source:HGNC Symbol;Acc:16639]|13|ENSECAG00000011612|ENSECAT00000012108
ENSECAP00000006194	S100A4	6	6	236.28	0.0101644	0.620348	S100A4|HGNC Symbol|S100 calcium binding protein A4 [Source:HGNC Symbol;Acc:10494]|5|ENSECAG00000008221|ENSECAT00000008288
ENSECAP00000016183	DDX46	25	24	958.77	0.229094	0.620186	F7A0T9_HORSE|UniProtKB/TrEMBL|Uncharacterized protein [Source:UniProtKB/TrEMBL;Acc:F7A0T9]|14|ENSECAG00000018217|ENSECAT00000019747
ENSECAP00000003528	SERPINH1	17	17	1122.1	0.0985117	0.620103	F6PWV8_HORSE|UniProtKB/TrEMBL|Uncharacterized protein [Source:UniProtKB/TrEMBL;Acc:F6PWV8]|7|ENSECAG00000004871|ENSECAT00000005046
ENSECAP00000011454	HYOU1	12	11	592.95	0.209799	0.619816	F7BC94_HORSE|UniProtKB/TrEMBL|Uncharacterized protein [Source:UniProtKB/TrEMBL;Acc:F7BC94]|7|ENSECAG00000013080|ENSECAT00000014337
ENSECAP00000020399	PDIA6	15	14	1273.08	0.123191	0.618282	F6VS95_HORSE|UniProtKB/TrEMBL|Uncharacterized protein [Source:UniProtKB/TrEMBL;Acc:F6VS95]|15|ENSECAG00000022717|ENSECAT00000024549
ENSECAP00000014912	TJP2	19	18	820.28	0.25124	0.618161	TJP2|HGNC Symbol|tight junction protein 2 (zona occludens 2) [Source:HGNC Symbol;Acc:11828]|23|ENSECAG00000016742|ENSECAT00000018292
ENSECAP00000018382	SURF2	1	1	31.29	0.368198	0.61809	SURF2|HGNC Symbol|surfeit 2 [Source:HGNC Symbol;Acc:11475]|25|ENSECAG00000020897|ENSECAT00000022261
ENSECAP00000020724	MCC	3	3	133.32	0.382795	0.618029	MCC|HGNC Symbol|mutated in colorectal cancers [Source:HGNC Symbol;Acc:6935]|14|ENSECAG00000023118|ENSECAT00000024922
ENSECAP00000006104	ATP2A2	5	4	239.78	0.199477	0.616874	F6V4H2_HORSE|UniProtKB/TrEMBL|sarcoplasmic/endoplasmic reticulum calcium ATPase 2 [Source:RefSeq peptide;Acc:NP_001075234]|8|ENSECAG00000007671|ENSECAT00000008186
ENSECAP00000012880	PFKM	1	1	31.86	0.300291	0.614724	F7DMB6_HORSE|UniProtKB/TrEMBL|6-phosphofructokinase, muscle type [Source:RefSeq peptide;Acc:NP_001075391]|6|ENSECAG00000015087|ENSECAT00000015973
ENSECAP00000007496	MYL12A	15	7	1091.61	0.104924	0.613874	MYL12A|HGNC Symbol|myosin, light chain 12A, regulatory, non-sarcomeric [Source:HGNC Symbol;Acc:16701]|8|ENSECAG00000009533|ENSECAT00000009798
ENSECAP00000020964	STX1B	1	1	36.34	0.245084	0.613506	F6UC30_HORSE|UniProtKB/TrEMBL|Uncharacterized protein [Source:UniProtKB/TrEMBL;Acc:F6UC30]|13|ENSECAG00000023350|ENSECAT00000025205
ENSECAP00000009637	FLNC	48	40	2736.97	0.0249626	0.613174	FLNC|HGNC Symbol|filamin C, gamma [Source:HGNC Symbol;Acc:3756]|4|ENSECAG00000010052|ENSECAT00000012220
ENSECAP00000010929	LRP1	101	98	5735.66	0.0248453	0.612995	LRP1|HGNC Symbol|low density lipoprotein receptor-related protein 1 [Source:HGNC Symbol;Acc:6692]|6|ENSECAG00000012166|ENSECAT00000013743
ENSECAP00000009322	LMNA	1	1	16.01	0.776942	0.609903	F6ZY40_HORSE|UniProtKB/TrEMBL|Uncharacterized protein [Source:UniProtKB/TrEMBL;Acc:F6ZY40]|5|ENSECAG00000011097|ENSECAT00000011877
ENSECAP00000006869	PSMD1	9	9	277.62	0.219058	0.609065	PSMD1|HGNC Symbol|proteasome (prosome, macropain) 26S subunit, non-ATPase, 1 [Source:HGNC Symbol;Acc:9554]|6|ENSECAG00000007845|ENSECAT00000009082
ENSECAP00000011533	EPB41L2	51	44	3312.97	0.162916	0.608987	EPB41L2|HGNC Symbol|erythrocyte membrane protein band 4.1-like 2 [Source:HGNC Symbol;Acc:3379]|10|ENSECAG00000012838|ENSECAT00000014426
ENSECAP00000017125	SLC31A1	3	3	101.77	0.199229	0.608825	SLC31A1|HGNC Symbol|solute carrier family 31 (copper transporters), member 1 [Source:HGNC Symbol;Acc:11016]|25|ENSECAG00000019587|ENSECAT00000020834
ENSECAP00000013340	TPI1	7	7	309.95	0.358396	0.607843	F6TZS9_HORSE|UniProtKB/TrEMBL|Triosephosphate isomerase [Source:UniProtKB/TrEMBL;Acc:F6TZS9]|6|ENSECAG00000015581|ENSECAT00000016514
ENSECAP00000013734	CPSF6	5	5	513.18	0.205956	0.607438	CPSF6|HGNC Symbol|cleavage and polyadenylation specific factor 6, 68kDa [Source:HGNC Symbol;Acc:13871]|6|ENSECAG00000015988|ENSECAT00000016964
ENSECAP00000009614	BZW1	12	8	625.18	0.16296	0.606672	BZW1|HGNC Symbol|basic leucine zipper and W2 domains 1 [Source:HGNC Symbol;Acc:18380]|18|ENSECAG00000011768|ENSECAT00000012194
ENSECAP00000020895	DRAP1	3	3	115.42	0.293587	0.605617	DRAP1|HGNC Symbol|DR1-associated protein 1 (negative cofactor 2 alpha) [Source:HGNC Symbol;Acc:3019]|12|ENSECAG00000023373|ENSECAT00000025127
ENSECAP00000006675	RPL7A	1	1	80.46	0.092446	0.604831	||Uncharacterized protein [Source:UniProtKB/TrEMBL;Acc:F6UCB3]|25|ENSECAG00000008548|ENSECAT00000008856
ENSECAP00000019738	COPB1	6	5	253.35	0.0322657	0.604526	COPB1|HGNC Symbol|coatomer protein complex, subunit beta 1 [Source:HGNC Symbol;Acc:2231]|7|ENSECAG00000021898|ENSECAT00000023797
ENSECAP00000006489	CALR	19	19	1001.15	0.078686	0.60427	F6TQR2_HORSE|UniProtKB/TrEMBL|Uncharacterized protein [Source:UniProtKB/TrEMBL;Acc:F6TQR2]|7|ENSECAG00000008164|ENSECAT00000008636
ENSECAP00000005592	ANTXR1	4	4	208.19	0.0310208	0.603635	ANTXR1|HGNC Symbol|anthrax toxin receptor 1 [Source:HGNC Symbol;Acc:21014]|15|ENSECAG00000007023|ENSECAT00000007618
ENSECAP00000007346	DIP2C	7	4	274.58	0.435675	0.602921	DIP2C|HGNC Symbol|DIP2 disco-interacting protein 2 homolog C (Drosophila) [Source:HGNC Symbol;Acc:29150]|29|ENSECAG00000008141|ENSECAT00000009620
ENSECAP00000004638	VIM	6	5	259.37	0.0851503	0.60248	F7B5C4_HORSE|UniProtKB/TrEMBL|Uncharacterized protein [Source:UniProtKB/TrEMBL;Acc:F7B5C4]|29|ENSECAG00000004216|ENSECAT00000006522
ENSECAP00000005954	NPEPPS	7	7	238.46	0.142281	0.602366	NPEPPS|HGNC Symbol|aminopeptidase puromycin sensitive [Source:HGNC Symbol;Acc:7900]|11|ENSECAG00000007392|ENSECAT00000008014
ENSECAP00000011087	ANXA2	24	23	1627.36	0.0787742	0.601463	F6ZI51_HORSE|UniProtKB/TrEMBL|annexin A2 [Source:RefSeq peptide;Acc:NP_001116852]|1|ENSECAG00000012670|ENSECAT00000013926
ENSECAP00000006328	SBDS	5	5	189.64	0.0792306	0.600647	SBDS|HGNC Symbol|Shwachman-Bodian-Diamond syndrome [Source:HGNC Symbol;Acc:19440]|13|ENSECAG00000008202|ENSECAT00000008447
ENSECAP00000012513	DBC1	1	1	15.97	0.199334	0.600235	DBC1|HGNC Symbol|deleted in bladder cancer 1 [Source:HGNC Symbol;Acc:2687]|25|ENSECAG00000014683|ENSECAT00000015557
ENSECAP00000001381	KCTD12	1	1	33.66	0.0655704	0.60021	KCTD12|HGNC Symbol|potassium channel tetramerisation domain containing 12 [Source:HGNC Symbol;Acc:14678]|17|ENSECAG00000002083|ENSECAT00000001906
ENSECAP00000007655	SSH3	1	1	72.01	0.211737	0.598797	SSH3|HGNC Symbol|slingshot homolog 3 (Drosophila) [Source:HGNC Symbol;Acc:30581]|12|ENSECAG00000009653|ENSECAT00000009970
ENSECAP00000022472	ABCF1	9	8	357.97	0.255273	0.597848	F6PJ40_HORSE|UniProtKB/TrEMBL|Uncharacterized protein [Source:UniProtKB/TrEMBL;Acc:F6PJ40]|20|ENSECAG00000024907|ENSECAT00000026883
ENSECAP00000013663	RPS18	1	1	32.77	0.316641	0.59774	F6T2L8_HORSE|UniProtKB/TrEMBL|Uncharacterized protein [Source:UniProtKB/TrEMBL;Acc:F6T2L8]|20|ENSECAG00000016128|ENSECAT00000016886
ENSECAP00000005218	MAX	1	1	49.23	0.328895	0.597696	MAX|HGNC Symbol|MYC associated factor X [Source:HGNC Symbol;Acc:6913]|24|ENSECAG00000006923|ENSECAT00000007199
ENSECAP00000018104	PPP1R12A	29	29	1707.34	0.0568263	0.597313	PPP1R12A|HGNC Symbol|protein phosphatase 1, regulatory subunit 12A [Source:HGNC Symbol;Acc:7618]|28|ENSECAG00000020406|ENSECAT00000021934
ENSECAP00000014144	OLA1	6	6	317.53	0.0670001	0.596534	OLA1|HGNC Symbol|Obg-like ATPase 1 [Source:HGNC Symbol;Acc:28833]|18|ENSECAG00000016353|ENSECAT00000017411
ENSECAP00000016000	TCP1	12	9	511.89	0.051212	0.596034	F7AX81_HORSE|UniProtKB/TrEMBL|T-complex protein 1 subunit alpha [Source:UniProtKB/TrEMBL;Acc:F7AX81]|31|ENSECAG00000017953|ENSECAT00000019541
ENSECAP00000013529	PPP1CB	7	7	467.41	0.132889	0.594081	F6ULH7_HORSE|UniProtKB/TrEMBL|Serine/threonine-protein phosphatase [Source:UniProtKB/TrEMBL;Acc:F6ULH7]|15|ENSECAG00000015953|ENSECAT00000016734
ENSECAP00000017177	PGD	11	11	478.46	0.0807951	0.594062	F7D917_HORSE|UniProtKB/TrEMBL|6-phosphogluconate dehydrogenase, decarboxylating [Source:UniProtKB/TrEMBL;Acc:F7D917]|2|ENSECAG00000019711|ENSECAT00000020891
ENSECAP00000017973	YWHAB	13	7	858.04	0.011859	0.593446	F7DZV9_HORSE|UniProtKB/TrEMBL|Uncharacterized protein [Source:UniProtKB/TrEMBL;Acc:F7DZV9]|22|ENSECAG00000020397|ENSECAT00000021794
ENSECAP00000003374	CANX	17	17	1013.97	0.0955806	0.593181	F6SPH9_HORSE|UniProtKB/TrEMBL|Uncharacterized protein [Source:UniProtKB/TrEMBL;Acc:F6SPH9]|14|ENSECAG00000003079|ENSECAT00000004846
ENSECAP00000009628	C11orf58	2	2	126.72	0.35113	0.592389	C11orf58|HGNC Symbol|chromosome 11 open reading frame 58 [Source:HGNC Symbol;Acc:16990]|7|ENSECAG00000011778|ENSECAT00000012208
ENSECAP00000018692	UBE2Z	3	3	64.82	0.510149	0.592285	UBE2Z|HGNC Symbol|ubiquitin-conjugating enzyme E2Z [Source:HGNC Symbol;Acc:25847]|11|ENSECAG00000021160|ENSECAT00000022608
ENSECAP00000014442	CD70	2	2	140.68	0.375572	0.591974	CD70|HGNC Symbol|CD70 molecule [Source:HGNC Symbol;Acc:11937]|7|ENSECAG00000016908|ENSECAT00000017759
ENSECAP00000014221	PPIA	8	7	313.82	0.0624167	0.591575	F6X6A6_HORSE|UniProtKB/TrEMBL|Uncharacterized protein [Source:UniProtKB/TrEMBL;Acc:F6X6A6]|4|ENSECAG00000016673|ENSECAT00000017494
ENSECAP00000014400	RNASET2	1	1	117.27	0.0914626	0.591487	F6XNT7_HORSE|UniProtKB/TrEMBL|Uncharacterized protein [Source:UniProtKB/TrEMBL;Acc:F6XNT7]|31|ENSECAG00000016754|ENSECAT00000017712
ENSECAP00000017757	CNN3	13	13	835.52	0.0749483	0.590446	CNN3|HGNC Symbol|calponin 3, acidic [Source:HGNC Symbol;Acc:2157]|5|ENSECAG00000020188|ENSECAT00000021552
ENSECAP00000016907	EFTUD2	6	5	146.71	0.19928	0.590366	EFTUD2|HGNC Symbol|elongation factor Tu GTP binding domain containing 2 [Source:HGNC Symbol;Acc:30858]|11|ENSECAG00000019363|ENSECAT00000020585
ENSECAP00000010539	ANXA4	2	2	120.74	0.303014	0.589579	F6S9R7_HORSE|UniProtKB/TrEMBL|Uncharacterized protein [Source:UniProtKB/TrEMBL;Acc:F6S9R7]|15|ENSECAG00000012321|ENSECAT00000013291
ENSECAP00000014676	FLNB	11	9	464.97	0.0558333	0.58674	FLNB|HGNC Symbol|filamin B, beta [Source:HGNC Symbol;Acc:3755]|16|ENSECAG00000015849|ENSECAT00000018019
ENSECAP00000014685	YIPF3	1	1	18.77	0.266266	0.585015	YIPF3|HGNC Symbol|Yip1 domain family, member 3 [Source:HGNC Symbol;Acc:21023]|20|ENSECAG00000016807|ENSECAT00000018028
ENSECAP00000005533	ANKRD17	8	8	353.55	0.303216	0.585002	ANKRD17|HGNC Symbol|ankyrin repeat domain 17 [Source:HGNC Symbol;Acc:23575]|3|ENSECAG00000007125|ENSECAT00000007555
ENSECAP00000017849	ACAT1	5	5	303.82	0.20751	0.58431	F7CE45_HORSE|UniProtKB/TrEMBL|Uncharacterized protein [Source:UniProtKB/TrEMBL;Acc:F7CE45]|7|ENSECAG00000020128|ENSECAT00000021659
ENSECAP00000009463	RPL17	2	2	58.66	0.185298	0.58318	F7BAL2_HORSE|UniProtKB/TrEMBL|Uncharacterized protein [Source:UniProtKB/TrEMBL;Acc:F7BAL2]|8|ENSECAG00000011547|ENSECAT00000012031
ENSECAP00000007023	CKB	16	16	1266.73	0.104343	0.583062	F6Y2Q4_HORSE|UniProtKB/TrEMBL|Uncharacterized protein [Source:UniProtKB/TrEMBL;Acc:F6Y2Q4]|24|ENSECAG00000009054|ENSECAT00000009258
ENSECAP00000019551	YWHAZ	12	7	779.48	0.0486091	0.579938	F6XEB4_HORSE|UniProtKB/TrEMBL|Uncharacterized protein [Source:UniProtKB/TrEMBL;Acc:F6XEB4]|9|ENSECAG00000021882|ENSECAT00000023596
ENSECAP00000006069	INF2	10	2	373.1	0.230231	0.579845	INF2|HGNC Symbol|inverted formin, FH2 and WH2 domain containing [Source:HGNC Symbol;Acc:23791]|24|ENSECAG00000007611|ENSECAT00000008146
ENSECAP00000007994	PLOD2	18	18	778.07	0.0769265	0.579165	PLOD2|HGNC Symbol|procollagen-lysine, 2-oxoglutarate 5-dioxygenase 2 [Source:HGNC Symbol;Acc:9082]|16|ENSECAG00000009297|ENSECAT00000010371
ENSECAP00000008530	RER1	1	1	71.44	0.116621	0.579023	RER1|HGNC Symbol|RER1 retention in endoplasmic reticulum 1 homolog (S. cerevisiae) [Source:HGNC Symbol;Acc:30309]|2|ENSECAG00000010508|ENSECAT00000010977
ENSECAP00000022295	COPS2	9	9	400.46	0.160769	0.578484	COPS2|HGNC Symbol|COP9 constitutive photomorphogenic homolog subunit 2 (Arabidopsis) [Source:HGNC Symbol;Acc:30747]|1|ENSECAG00000024709|ENSECAT00000026695
ENSECAP00000015196	CTNNBL1	4	4	76.48	0.673099	0.578	CTNNBL1|HGNC Symbol|catenin, beta like 1 [Source:HGNC Symbol;Acc:15879]|22|ENSECAG00000017144|ENSECAT00000018620
ENSECAP00000005923	HSPA9	6	4	221.49	0.0599967	0.577213	F7C373_HORSE|UniProtKB/TrEMBL|stress-70 protein, mitochondrial [Source:RefSeq peptide;Acc:NP_001157356]|14|ENSECAG00000007513|ENSECAT00000007980
ENSECAP00000011341	SLC6A6	3	3	82.88	0.00148061	0.577198	F6ZTY4_HORSE|UniProtKB/TrEMBL|Transporter [Source:UniProtKB/TrEMBL;Acc:F6ZTY4]|16|ENSECAG00000012750|ENSECAT00000014207
ENSECAP00000010824	ALDH9A1	1	1	26.9	0.10542	0.576906	F6RI26_HORSE|UniProtKB/TrEMBL|Uncharacterized protein [Source:UniProtKB/TrEMBL;Acc:F6RI26]|5|ENSECAG00000012770|ENSECAT00000013622
ENSECAP00000005495	RPL27	1	1	16.02	0.745446	0.575841	F7D8K7_HORSE|UniProtKB/TrEMBL|60S ribosomal protein L27 [Source:UniProtKB/TrEMBL;Acc:F7D8K7]|11|ENSECAG00000007500|ENSECAT00000007512
ENSECAP00000016531	GPI	8	8	419.15	0.0549467	0.57574	F6ZE54_HORSE|UniProtKB/TrEMBL|Glucose-6-phosphate isomerase [Source:UniProtKB/TrEMBL;Acc:F6ZE54]|10|ENSECAG00000018093|ENSECAT00000020155
ENSECAP00000018230	FERMT2	8	7	270.58	0.0306723	0.575563	FERMT2|HGNC Symbol|fermitin family member 2 [Source:HGNC Symbol;Acc:15767]|24|ENSECAG00000020305|ENSECAT00000022084
ENSECAP00000006580	RPLP1	3	3	286.37	0.134984	0.575175	||Uncharacterized protein [Source:UniProtKB/TrEMBL;Acc:F6VQ14]|1|ENSECAG00000008542|ENSECAT00000008746
ENSECAP00000003443	VPS35	5	4	241.24	0.177315	0.574276	VPS35|HGNC Symbol|vacuolar protein sorting 35 homolog (S. cerevisiae) [Source:HGNC Symbol;Acc:13487]|3|ENSECAG00000004911|ENSECAT00000004933
ENSECAP00000008024	RPL15	4	4	88.54	0.0809633	0.573733	F6RMA4_HORSE|UniProtKB/TrEMBL|Ribosomal protein L15 [Source:UniProtKB/TrEMBL;Acc:F6RMA4]|16|ENSECAG00000010157|ENSECAT00000010404
ENSECAP00000009680	CCT8	18	18	781.52	0.0954344	0.573571	F6ZQE2_HORSE|UniProtKB/TrEMBL|Uncharacterized protein [Source:UniProtKB/TrEMBL;Acc:F6ZQE2]|26|ENSECAG00000011457|ENSECAT00000012271
ENSECAP00000013974	KANK1	4	4	160.78	0.237815	0.573463	KANK1|HGNC Symbol|KN motif and ankyrin repeat domains 1 [Source:HGNC Symbol;Acc:19309]|23|ENSECAG00000016219|ENSECAT00000017225
ENSECAP00000007505	ATP2B1	7	7	428.29	0.0491478	0.573405	F6XSG4_HORSE|UniProtKB/TrEMBL|Uncharacterized protein [Source:UniProtKB/TrEMBL;Acc:F6XSG4]|28|ENSECAG00000008450|ENSECAT00000009808
ENSECAP00000005139	CHMP3	6	6	201.74	0.149822	0.573328	RNF103-CHMP3|HGNC Symbol|RNF103-CHMP3 readthrough [Source:HGNC Symbol;Acc:38847]|15|ENSECAG00000007123|ENSECAT00000007110
ENSECAP00000003859	CACYBP	2	2	74.03	0.113194	0.572398	CACYBP|HGNC Symbol|calcyclin binding protein [Source:HGNC Symbol;Acc:30423]|5|ENSECAG00000004919|ENSECAT00000005480
ENSECAP00000016737	TECR	2	2	69.29	0.12087	0.572373	TECR|HGNC Symbol|trans-2,3-enoyl-CoA reductase [Source:HGNC Symbol;Acc:4551]|7|ENSECAG00000018572|ENSECAT00000020391
ENSECAP00000009773	ZC3H18	4	4	193.98	0.3469	0.571825	ZC3H18|HGNC Symbol|zinc finger CCCH-type containing 18 [Source:HGNC Symbol;Acc:25091]|3|ENSECAG00000011599|ENSECAT00000012377
ENSECAP00000003640	ARF4	5	3	282.03	0.0784884	0.56982	F6S0P5_HORSE|UniProtKB/TrEMBL|Uncharacterized protein [Source:UniProtKB/TrEMBL;Acc:F6S0P5]|16|ENSECAG00000005229|ENSECAT00000005191
ENSECAP00000016264	EZR	15	7	938.37	0.222659	0.568703	EZR|HGNC Symbol|ezrin [Source:HGNC Symbol;Acc:12691]|31|ENSECAG00000018333|ENSECAT00000019839
ENSECAP00000022686	HNRNPK	15	15	1012.06	0.0299959	0.568637	HNRNPK|HGNC Symbol|heterogeneous nuclear ribonucleoprotein K [Source:HGNC Symbol;Acc:5044]|23|ENSECAG00000025104|ENSECAT00000027118
ENSECAP00000012246	XRCC1	6	6	294.15	0.15484	0.567952	XRCC1|HGNC Symbol|X-ray repair complementing defective repair in Chinese hamster cells 1 [Source:HGNC Symbol;Acc:12828]|10|ENSECAG00000014127|ENSECAT00000015254
ENSECAP00000010336	RDBP	4	4	238.9	0.103385	0.56748	RDBP|HGNC Symbol|RD RNA binding protein [Source:HGNC Symbol;Acc:13974]|20|ENSECAG00000012274|ENSECAT00000013062
ENSECAP00000014397	PSME1	1	1	19.47	0.768113	0.56592	PSME1|HGNC Symbol|proteasome (prosome, macropain) activator subunit 1 (PA28 alpha) [Source:HGNC Symbol;Acc:9568]|1|ENSECAG00000016855|ENSECAT00000017709
ENSECAP00000011970	COPG2	2	1	109.72	0.182594	0.565124	COPG2|HGNC Symbol|coatomer protein complex, subunit gamma 2 [Source:HGNC Symbol;Acc:2237]|4|ENSECAG00000013579|ENSECAT00000014942
ENSECAP00000009429	FLNA	102	92	7224.01	0.0112512	0.564532	FLNA|HGNC Symbol|filamin A, alpha [Source:HGNC Symbol;Acc:3754]|X|ENSECAG00000009550|ENSECAT00000011995
ENSECAP00000012905	EIF4G2	15	14	641.98	0.0654773	0.564448	EIF4G2|HGNC Symbol|eukaryotic translation initiation factor 4 gamma, 2 [Source:HGNC Symbol;Acc:3297]|7|ENSECAG00000014700|ENSECAT00000016004
ENSECAP00000006012	URI1	1	1	62.35	0.218743	0.563488	URI1|HGNC Symbol|URI1, prefoldin-like chaperone [Source:HGNC Symbol;Acc:13236]|10|ENSECAG00000007717|ENSECAT00000008081
ENSECAP00000013106	CADPS	20	19	934.74	0.248973	0.563363	CADPS|HGNC Symbol|Ca++-dependent secretion activator [Source:HGNC Symbol;Acc:1426]|16|ENSECAG00000014486|ENSECAT00000016237
ENSECAP00000015151	RAB43	2	1	43.46	0.113101	0.563342	F6S3M4_HORSE|UniProtKB/TrEMBL|Uncharacterized protein [Source:UniProtKB/TrEMBL;Acc:F6S3M4]|16|ENSECAG00000017626|ENSECAT00000018570
ENSECAP00000010624	PCBP3	4	1	140.63	0.0412988	0.563006	PCBP3|HGNC Symbol|poly(rC) binding protein 3 [Source:HGNC Symbol;Acc:8651]|26|ENSECAG00000012413|ENSECAT00000013387
ENSECAP00000012398	CAST	1	1	42.47	0.294494	0.562835	CAST|HGNC Symbol|calpastatin [Source:HGNC Symbol;Acc:1515]|14|ENSECAG00000013676|ENSECAT00000015429
ENSECAP00000001598	HIST1H4G	2	2	84.42	0.424574	0.561799	F6VFV9_HORSE|UniProtKB/TrEMBL|Histone H4 [Source:UniProtKB/TrEMBL;Acc:F6VFV9]|5|ENSECAG00000002353|ENSECAT00000002252
ENSECAP00000007020	PYCR1	5	5	360.19	0.251322	0.557368	F6Y2T2_HORSE|UniProtKB/TrEMBL|Pyrroline-5-carboxylate reductase [Source:UniProtKB/TrEMBL;Acc:F6Y2T2]|11|ENSECAG00000008836|ENSECAT00000009255
ENSECAP00000019349	TXNL1	5	4	310.91	0.0574637	0.55726	TXNL1|HGNC Symbol|thioredoxin-like 1 [Source:HGNC Symbol;Acc:12436]|8|ENSECAG00000021822|ENSECAT00000023369
ENSECAP00000020413	STT3A	4	3	81.34	0.117838	0.556082	STT3A|HGNC Symbol|STT3, subunit of the oligosaccharyltransferase complex, homolog A (S. cerevisiae) [Source:HGNC Symbol;Acc:6172]|7|ENSECAG00000022687|ENSECAT00000024565
ENSECAP00000013084	CD36	2	2	81.55	0.0613076	0.555143	CD36|HGNC Symbol|CD36 molecule (thrombospondin receptor) [Source:HGNC Symbol;Acc:1663]|4|ENSECAG00000015229|ENSECAT00000016213
ENSECAP00000014936	SPP1	1	1	26.4	0.178922	0.554574	SPP1|HGNC Symbol|secreted phosphoprotein 1 [Source:HGNC Symbol;Acc:11255]|3|ENSECAG00000017191|ENSECAT00000018317
ENSECAP00000016470	MYOF	3	3	97.12	0.0438217	0.5542	MYOF|HGNC Symbol|myoferlin [Source:HGNC Symbol;Acc:3656]|1|ENSECAG00000018560|ENSECAT00000020082
ENSECAP00000018633	PFN1	9	9	581.19	0.221719	0.553903	F6UJ33_HORSE|UniProtKB/TrEMBL|Profilin [Source:UniProtKB/TrEMBL;Acc:F6UJ33]|11|ENSECAG00000021116|ENSECAT00000022540
ENSECAP00000013960	KPNA3	1	1	15.33	0.128075	0.552852	KPNA3|HGNC Symbol|karyopherin alpha 3 (importin alpha 4) [Source:HGNC Symbol;Acc:6396]|17|ENSECAG00000015530|ENSECAT00000017211
ENSECAP00000018295	DPYSL3	24	19	1388.05	0.0352235	0.552346	DPYSL3|HGNC Symbol|dihydropyrimidinase-like 3 [Source:HGNC Symbol;Acc:3015]|14|ENSECAG00000020200|ENSECAT00000022158
ENSECAP00000004719	KDELR2	2	2	141.75	0.135696	0.548739	F7ADB8_HORSE|UniProtKB/TrEMBL|ER lumen protein retaining receptor [Source:UniProtKB/TrEMBL;Acc:F7ADB8]|13|ENSECAG00000006462|ENSECAT00000006623
ENSECAP00000005466	CTNNB1	6	5	221.01	0.25717	0.548738	B1MV73_HORSE|UniProtKB/TrEMBL|catenin beta-1 [Source:RefSeq peptide;Acc:NP_001116234]|16|ENSECAG00000006949|ENSECAT00000007477
ENSECAP00000022708	FRYL	1	1	13.52	0.783818	0.548471	FRYL|HGNC Symbol|FRY-like [Source:HGNC Symbol;Acc:29127]|3|ENSECAG00000025119|ENSECAT00000027142
ENSECAP00000011640	VCL	39	39	2044.81	0.0306517	0.548408	VCL|HGNC Symbol|vinculin [Source:HGNC Symbol;Acc:12665]|1|ENSECAG00000013481|ENSECAT00000014550
ENSECAP00000007999	DPYSL2	15	9	786.32	0.0136297	0.547671	DPYSL2|HGNC Symbol|dihydropyrimidinase-like 2 [Source:HGNC Symbol;Acc:3014]|2|ENSECAG00000008662|ENSECAT00000010376
ENSECAP00000018699	RPL5	4	4	236.15	0.180476	0.546603	F6U3T9_HORSE|UniProtKB/TrEMBL|60S ribosomal protein L5 [Source:RefSeq peptide;Acc:NP_001075354]|5|ENSECAG00000021065|ENSECAT00000022616
ENSECAP00000016562	TNIK	13	6	492.24	0.232132	0.545738	TNIK|HGNC Symbol|TRAF2 and NCK interacting kinase [Source:HGNC Symbol;Acc:30765]|19|ENSECAG00000018307|ENSECAT00000020192
ENSECAP00000000376	COPG1	17	16	708.48	0.0496588	0.545574	COPG|HGNC Symbol|coatomer protein complex, subunit gamma [Source:HGNC Symbol;Acc:2236]|16|ENSECAG00000000124|ENSECAT00000000480
ENSECAP00000000079	ACBD3	7	6	233.67	0.112975	0.54538	ACBD3|HGNC Symbol|acyl-CoA binding domain containing 3 [Source:HGNC Symbol;Acc:15453]|30|ENSECAG00000000084|ENSECAT00000000107
ENSECAP00000018884	RTN3	2	2	44.95	0.09957	0.544408	||Uncharacterized protein [Source:UniProtKB/TrEMBL;Acc:F6RFZ7]|12|ENSECAG00000021359|ENSECAT00000022826
ENSECAP00000009012	HSP90B1	33	31	2196.45	0.0626124	0.544269	F6ZUJ2_HORSE|UniProtKB/TrEMBL|glucose-regulated protein [Source:RefSeq peptide;Acc:NP_001157345]|28|ENSECAG00000010610|ENSECAT00000011516
ENSECAP00000020333	ANXA6	20	20	1297.14	0.0934511	0.543824	F6W787_HORSE|UniProtKB/TrEMBL|Uncharacterized protein [Source:UniProtKB/TrEMBL;Acc:F6W787]|14|ENSECAG00000022500|ENSECAT00000024476
ENSECAP00000022584	ARPC1B	2	2	173.78	0.13401	0.543573	ARPC1B|HGNC Symbol|actin related protein 2/3 complex, subunit 1B, 41kDa [Source:HGNC Symbol;Acc:704]|13|ENSECAG00000024991|ENSECAT00000027002
ENSECAP00000008974	VCP	32	32	2268.62	0.0505429	0.542907	F7BWW6_HORSE|UniProtKB/TrEMBL|Uncharacterized protein [Source:UniProtKB/TrEMBL;Acc:F7BWW6]|25|ENSECAG00000010644|ENSECAT00000011472
ENSECAP00000012329	TCOF1	11	11	404.79	0.227734	0.541974	TCOF1|HGNC Symbol|Treacher Collins-Franceschetti syndrome 1 [Source:HGNC Symbol;Acc:11654]|14|ENSECAG00000014261|ENSECAT00000015347
ENSECAP00000018349	TJP1	19	17	734.67	0.243774	0.541166	TJP1|HGNC Symbol|tight junction protein 1 (zona occludens 1) [Source:HGNC Symbol;Acc:11827]|1|ENSECAG00000020528|ENSECAT00000022218
ENSECAP00000017538	DSTN	3	3	204.38	0.00243451	0.541129	DSTN|HGNC Symbol|destrin (actin depolymerizing factor) [Source:HGNC Symbol;Acc:15750]|22|ENSECAG00000020103|ENSECAT00000021304
ENSECAP00000005567	ANXA5	16	16	1128.59	0.12204	0.539506	F7CL15_HORSE|UniProtKB/TrEMBL|Uncharacterized protein [Source:UniProtKB/TrEMBL;Acc:F7CL15]|2|ENSECAG00000006429|ENSECAT00000007591
ENSECAP00000015826	ALDH2	1	1	22.33	0.754026	0.538388	||Uncharacterized protein [Source:UniProtKB/TrEMBL;Acc:F6SL95]|8|ENSECAG00000017673|ENSECAT00000019342
ENSECAP00000015992	UCHL1	3	3	237.61	0.061392	0.538367	UCHL1|EntrezGene|ubiquitin carboxyl-terminal hydrolase isozyme L1 [Source:RefSeq peptide;Acc:NP_001075289]|3|ENSECAG00000018254|ENSECAT00000019531
ENSECAP00000008133	CLIP1	30	24	1360.14	0.137875	0.538088	CLIP1|HGNC Symbol|CAP-GLY domain containing linker protein 1 [Source:HGNC Symbol;Acc:10461]|8|ENSECAG00000009648|ENSECAT00000010525
ENSECAP00000005358	STT3B	1	1	48.37	0.130864	0.537832	STT3B|HGNC Symbol|STT3, subunit of the oligosaccharyltransferase complex, homolog B (S. cerevisiae) [Source:HGNC Symbol;Acc:30611]|16|ENSECAG00000007007|ENSECAT00000007362
ENSECAP00000007600	PGRMC1	3	3	108.22	0.0824799	0.537103	PGRMC1|HGNC Symbol|progesterone receptor membrane component 1 [Source:HGNC Symbol;Acc:16090]|X|ENSECAG00000009619|ENSECAT00000009911
ENSECAP00000011452	CAND1	29	25	1770.8	0.106681	0.537017	CAND1|HGNC Symbol|cullin-associated and neddylation-dissociated 1 [Source:HGNC Symbol;Acc:30688]|6|ENSECAG00000013404|ENSECAT00000014335
ENSECAP00000004522	HBS1L	4	4	177.53	0.267287	0.533787	HBS1L|HGNC Symbol|HBS1-like (S. cerevisiae) [Source:HGNC Symbol;Acc:4834]|10|ENSECAG00000004470|ENSECAT00000006393
ENSECAP00000017994	ACTN1	37	24	2504.47	0.0098489	0.533633	ACTN1|HGNC Symbol|actinin, alpha 1 [Source:HGNC Symbol;Acc:163]|24|ENSECAG00000019476|ENSECAT00000021819
ENSECAP00000012964	ACTA2	37	1	2777.52	0.10573	0.532987	F7CW82_HORSE|UniProtKB/TrEMBL|Uncharacterized protein [Source:UniProtKB/TrEMBL;Acc:F7CW82]|1|ENSECAG00000015145|ENSECAT00000016072
ENSECAP00000011446	RBM25	11	10	376.03	0.248958	0.532567	RBM25|HGNC Symbol|RNA binding motif protein 25 [Source:HGNC Symbol;Acc:23244]|24|ENSECAG00000013395|ENSECAT00000014329
ENSECAP00000016100	CD99L2	3	3	137.4	0.0130814	0.528921	CD99L2|HGNC Symbol|CD99 molecule-like 2 [Source:HGNC Symbol;Acc:18237]|X|ENSECAG00000018528|ENSECAT00000019657
ENSECAP00000019732	LZIC	2	2	108.98	0.098646	0.528896	LZIC|HGNC Symbol|leucine zipper and CTNNBIP1 domain containing [Source:HGNC Symbol;Acc:17497]|2|ENSECAG00000022235|ENSECAT00000023791
ENSECAP00000019017	SHMT2	1	1	37.93	0.13897	0.528148	F6XK12_HORSE|UniProtKB/TrEMBL|Serine hydroxymethyltransferase [Source:UniProtKB/TrEMBL;Acc:F6XK12]|6|ENSECAG00000021295|ENSECAT00000022983
ENSECAP00000015994	TPT1	5	5	292.79	0.104348	0.527976	TPT1|HGNC Symbol|tumor protein, translationally-controlled 1 [Source:HGNC Symbol;Acc:12022]|17|ENSECAG00000018348|ENSECAT00000019534
ENSECAP00000011246	SURF1	3	3	145.85	0.0731582	0.527881	SURF1|HGNC Symbol|surfeit 1 [Source:HGNC Symbol;Acc:11474]|25|ENSECAG00000013250|ENSECAT00000014106
ENSECAP00000014754	RANBP1	2	2	56.38	0.107565	0.526746	RANBP1|HGNC Symbol|RAN binding protein 1 [Source:HGNC Symbol;Acc:9847]|Un0002|ENSECAG00000017197|ENSECAT00000018107
ENSECAP00000006354	SORBS2	4	3	81.24	0.14084	0.526329	SORBS2|HGNC Symbol|sorbin and SH3 domain containing 2 [Source:HGNC Symbol;Acc:24098]|27|ENSECAG00000007734|ENSECAT00000008478
ENSECAP00000012497	DHDH	1	1	22.24	0.138972	0.525661	DHDH|HGNC Symbol|dihydrodiol dehydrogenase (dimeric) [Source:HGNC Symbol;Acc:17887]|10|ENSECAG00000014872|ENSECAT00000015538
ENSECAP00000016454	RPL22L1	2	2	81.18	0.218993	0.524437	RPL22L1|HGNC Symbol|ribosomal protein L22-like 1 [Source:HGNC Symbol;Acc:27610]|19|ENSECAG00000018894|ENSECAT00000020064
ENSECAP00000006100	GLUD1	9	8	307.19	0.167087	0.523964	F6V4L4_HORSE|UniProtKB/TrEMBL|Uncharacterized protein [Source:UniProtKB/TrEMBL;Acc:F6V4L4]|1|ENSECAG00000007371|ENSECAT00000008181
ENSECAP00000000109	UBA2	3	3	75.05	0.210426	0.522333	F7CZK0_HORSE|UniProtKB/TrEMBL|Uncharacterized protein [Source:UniProtKB/TrEMBL;Acc:F7CZK0]|10|ENSECAG00000000048|ENSECAT00000000153
ENSECAP00000016861	PDCD5	4	4	285.8	0.11035	0.522244	PDCD5|HGNC Symbol|programmed cell death 5 [Source:HGNC Symbol;Acc:8764]|10|ENSECAG00000019406|ENSECAT00000020536
ENSECAP00000012341	YWHAH	9	4	534.49	0.00565056	0.521714	F7CYG2_HORSE|UniProtKB/TrEMBL|Uncharacterized protein [Source:UniProtKB/TrEMBL;Acc:F7CYG2]|8|ENSECAG00000014740|ENSECAT00000015362
ENSECAP00000017457	PDLIM2	11	11	730.87	0.0996856	0.521105	PDLIM2|HGNC Symbol|PDZ and LIM domain 2 (mystique) [Source:HGNC Symbol;Acc:13992]|2|ENSECAG00000019910|ENSECAT00000021208
ENSECAP00000022950	IPO5	11	8	591.46	0.147145	0.520868	IPO5|HGNC Symbol|importin 5 [Source:HGNC Symbol;Acc:6402]|17|ENSECAG00000014808|ENSECAT00000029161
ENSECAP00000018000	ARPC3	3	3	101.21	0.134669	0.519839	|||8|ENSECAG00000020416|ENSECAT00000021825
ENSECAP00000010949	ETF1	9	8	387.39	0.126133	0.519609	ETF1|HGNC Symbol|eukaryotic translation termination factor 1 [Source:HGNC Symbol;Acc:3477]|14|ENSECAG00000013041|ENSECAT00000013766
ENSECAP00000015276	EIF2S3	5	4	171.3	0.297311	0.51959	EIF2S3|HGNC Symbol|eukaryotic translation initiation factor 2, subunit 3 gamma, 52kDa [Source:HGNC Symbol;Acc:3267]|X|ENSECAG00000017343|ENSECAT00000018712
ENSECAP00000021553	TWF1	6	6	370.7	0.224812	0.519129	TWF1|HGNC Symbol|twinfilin, actin-binding protein, homolog 1 (Drosophila) [Source:HGNC Symbol;Acc:9620]|6|ENSECAG00000024018|ENSECAT00000025886
ENSECAP00000001771	PCBP1	4	2	139.9	0.183525	0.518216	PCBP1|HGNC Symbol|poly(rC) binding protein 1 [Source:HGNC Symbol;Acc:8647]|15|ENSECAG00000002544|ENSECAT00000002487
ENSECAP00000018892	NUDC	11	11	511.96	0.1248	0.517972	NUDC|HGNC Symbol|nuclear distribution gene C homolog (A. nidulans) [Source:HGNC Symbol;Acc:8045]|2|ENSECAG00000021311|ENSECAT00000022834
ENSECAP00000011552	USO1	10	10	660.87	0.0427687	0.51753	USO1|HGNC Symbol|USO1 vesicle docking protein homolog (yeast) [Source:HGNC Symbol;Acc:30904]|3|ENSECAG00000013245|ENSECAT00000014446
ENSECAP00000000958	ERH	1	1	76.13	0.282547	0.516369	ERH|HGNC Symbol|enhancer of rudimentary homolog (Drosophila) [Source:HGNC Symbol;Acc:3447]|1|ENSECAG00000001271|ENSECAT00000001230
ENSECAP00000019531	RCN1	4	4	182.02	0.219305	0.51429	RCN1|HGNC Symbol|reticulocalbin 1, EF-hand calcium binding domain [Source:HGNC Symbol;Acc:9934]|7|ENSECAG00000022068|ENSECAT00000023570
ENSECAP00000006554	CRTAP	3	3	112.1	0.0868423	0.514145	CRTAP|HGNC Symbol|cartilage associated protein [Source:HGNC Symbol;Acc:2379]|16|ENSECAG00000008409|ENSECAT00000008715
ENSECAP00000008136	RHOC	3	2	138.22	0.123731	0.512721	F6PYW4_HORSE|UniProtKB/TrEMBL|Uncharacterized protein [Source:UniProtKB/TrEMBL;Acc:F6PYW4]|5|ENSECAG00000010174|ENSECAT00000010529
ENSECAP00000008443	DDX3X	17	16	791.33	0.352452	0.509797	F6SN62_HORSE|UniProtKB/TrEMBL|Uncharacterized protein [Source:UniProtKB/TrEMBL;Acc:F6SN62]|X|ENSECAG00000009901|ENSECAT00000010883
ENSECAP00000019737	PEAK1	1	1	16.27	0.0265045	0.509551	||Uncharacterized protein [Source:UniProtKB/TrEMBL;Acc:F6YZQ5]|1|ENSECAG00000022321|ENSECAT00000023796
ENSECAP00000008720	PGAM4	6	6	229.02	0.0381944	0.509056	F7DQS6_HORSE|UniProtKB/TrEMBL|Uncharacterized protein [Source:UniProtKB/TrEMBL;Acc:F7DQS6]|1|ENSECAG00000010786|ENSECAT00000011185
ENSECAP00000005182	CALD1	54	53	3315.02	0.0546229	0.508021	CALD1|HGNC Symbol|caldesmon 1 [Source:HGNC Symbol;Acc:1441]|4|ENSECAG00000006844|ENSECAT00000007157
ENSECAP00000010277	BRD2	5	5	121.48	0.527986	0.507406	BRD2|HGNC Symbol|bromodomain containing 2 [Source:HGNC Symbol;Acc:1103]|20|ENSECAG00000012089|ENSECAT00000012993
ENSECAP00000012393	SERBP1	10	9	344.88	0.0763303	0.506357	SERBP1|HGNC Symbol|SERPINE1 mRNA binding protein 1 [Source:HGNC Symbol;Acc:17860]|5|ENSECAG00000014617|ENSECAT00000015423
ENSECAP00000015790	SEC31A	3	3	138.67	0.249797	0.506339	SEC31A|HGNC Symbol|SEC31 homolog A (S. cerevisiae) [Source:HGNC Symbol;Acc:17052]|3|ENSECAG00000017741|ENSECAT00000019300
ENSECAP00000004388	MSH6	2	2	112.6	0.183781	0.506107	F7AVY8_HORSE|UniProtKB/TrEMBL|Uncharacterized protein [Source:UniProtKB/TrEMBL;Acc:F7AVY8]|15|ENSECAG00000005949|ENSECAT00000006218
ENSECAP00000011500	HSPA8	24	19	1543.27	0.0818089	0.50598	HSP7C_HORSE|UniProtKB/Swiss-Prot|Heat shock cognate 71 kDa protein [Source:UniProtKB/Swiss-Prot;Acc:A2Q0Z1]|7|ENSECAG00000013510|ENSECAT00000014388
ENSECAP00000020197	BCAP31	3	3	100.29	0.234749	0.505899	BCAP31|HGNC Symbol|B-cell receptor-associated protein 31 [Source:HGNC Symbol;Acc:16695]|X|ENSECAG00000022787|ENSECAT00000024319
ENSECAP00000019205	ATP6V1A	5	5	273.21	0.0907133	0.505379	F6YBT5_HORSE|UniProtKB/TrEMBL|Uncharacterized protein [Source:UniProtKB/TrEMBL;Acc:F6YBT5]|19|ENSECAG00000021773|ENSECAT00000023202
ENSECAP00000014550	GOT2	3	2	140.22	0.0800326	0.505073	F6YXZ8_HORSE|UniProtKB/TrEMBL|Aspartate aminotransferase [Source:UniProtKB/TrEMBL;Acc:F6YXZ8]|3|ENSECAG00000016504|ENSECAT00000017874
ENSECAP00000004445	FAM127B	2	2	69.01	0.412652	0.504096	||Uncharacterized protein [Source:UniProtKB/TrEMBL;Acc:F7A4E6]|X|ENSECAG00000006320|ENSECAT00000006295
ENSECAP00000009749	FAM21B	8	7	332.92	0.201832	0.503129	||Uncharacterized protein [Source:UniProtKB/TrEMBL;Acc:F7BEF7]|1|ENSECAG00000011080|ENSECAT00000012347
ENSECAP00000000374	TUBB2B	28	3	1890.82	0.0194424	0.502774	F7CY85_HORSE|UniProtKB/TrEMBL|Uncharacterized protein [Source:UniProtKB/TrEMBL;Acc:F7CY85]|20|ENSECAG00000000341|ENSECAT00000000478
ENSECAP00000018395	EEF2	46	43	2626.04	0.0671306	0.502743	EEF2|HGNC Symbol|eukaryotic translation elongation factor 2 [Source:HGNC Symbol;Acc:3214]|7|ENSECAG00000020547|ENSECAT00000022276
ENSECAP00000011950	RPL23	2	2	82.26	0.146142	0.502238	F6ZWW8_HORSE|UniProtKB/TrEMBL|Uncharacterized protein [Source:UniProtKB/TrEMBL;Acc:F6ZWW8]|11|ENSECAG00000014311|ENSECAT00000014920
ENSECAP00000004716	SCAF8	2	2	81.83	0.130025	0.500868	SCAF8|HGNC Symbol|SR-related CTD-associated factor 8 [Source:HGNC Symbol;Acc:20959]|31|ENSECAG00000005540|ENSECAT00000006620
ENSECAP00000008923	EPHB3	8	4	345.09	0.123626	0.500391	EPHB3|HGNC Symbol|EPH receptor B3 [Source:HGNC Symbol;Acc:3394]|19|ENSECAG00000009755|ENSECAT00000011414
ENSECAP00000004457	PHGDH	3	3	197.55	0.0141318	0.500069	F7A9G6_HORSE|UniProtKB/TrEMBL|Uncharacterized protein [Source:UniProtKB/TrEMBL;Acc:F7A9G6]|5|ENSECAG00000005228|ENSECAT00000006309
ENSECAP00000019342	SF3B1	1	1	33.71	0.132643	0.500028	SF3B1|HGNC Symbol|splicing factor 3b, subunit 1, 155kDa [Source:HGNC Symbol;Acc:10768]|18|ENSECAG00000021657|ENSECAT00000023359
ENSECAP00000017163	ENOPH1	1	1	17.72	0.0325303	0.499371	F7D9G5_HORSE|UniProtKB/TrEMBL|Uncharacterized protein [Source:UniProtKB/TrEMBL;Acc:F7D9G5]|3|ENSECAG00000019612|ENSECAT00000020874
ENSECAP00000018748	NRP1	24	22	1628.39	0.00460263	0.498993	NRP1|HGNC Symbol|neuropilin 1 [Source:HGNC Symbol;Acc:8004]|29|ENSECAG00000020753|ENSECAT00000022671
ENSECAP00000003765	CDK11B	5	5	208.38	0.150341	0.498797	CDK11A|HGNC Symbol|cyclin-dependent kinase 11A [Source:HGNC Symbol;Acc:1730]|2|ENSECAG00000002115|ENSECAT00000005358
ENSECAP00000020747	SCRN1	2	2	71.24	0.16572	0.496816	SCRN1|HGNC Symbol|secernin 1 [Source:HGNC Symbol;Acc:22192]|4|ENSECAG00000023241|ENSECAT00000024952
ENSECAP00000019275	HLA-A	7	3	391.36	0.65967	0.495831	F6XUK2_HORSE|UniProtKB/TrEMBL|Uncharacterized protein [Source:UniProtKB/TrEMBL;Acc:F6XUK2]|20|ENSECAG00000020991|ENSECAT00000023286
ENSECAP00000015262	PLXDC2	5	5	360.51	0.0340133	0.495674	PLXDC2|HGNC Symbol|plexin domain containing 2 [Source:HGNC Symbol;Acc:21013]|29|ENSECAG00000017520|ENSECAT00000018697
ENSECAP00000005628	MYL9	13	5	896.62	0.026602	0.494522	MYL9|HGNC Symbol|myosin, light chain 9, regulatory [Source:HGNC Symbol;Acc:15754]|22|ENSECAG00000007545|ENSECAT00000007656
ENSECAP00000019309	ADSL	1	1	35.25	0.116479	0.494516	ADSL|HGNC Symbol|adenylosuccinate lyase [Source:HGNC Symbol;Acc:291]|28|ENSECAG00000021492|ENSECAT00000023324
ENSECAP00000014567	NES	5	5	285.76	0.170359	0.494507	F6YXF3_HORSE|UniProtKB/TrEMBL|Uncharacterized protein [Source:UniProtKB/TrEMBL;Acc:F6YXF3]|5|ENSECAG00000016987|ENSECAT00000017894
ENSECAP00000007214	CLASRP	1	1	23.03	0.649586	0.494417	CLASRP|HGNC Symbol|CLK4-associating serine/arginine rich protein [Source:HGNC Symbol;Acc:17731]|10|ENSECAG00000009232|ENSECAT00000009472
ENSECAP00000007833	CLIC1	6	6	227.56	0.0527402	0.493579	||Uncharacterized protein [Source:UniProtKB/TrEMBL;Acc:F6ZHQ5]|20|ENSECAG00000009680|ENSECAT00000010183
ENSECAP00000018862	ACIN1	15	14	641.64	0.306362	0.493145	ACIN1|HGNC Symbol|apoptotic chromatin condensation inducer 1 [Source:HGNC Symbol;Acc:17066]|1|ENSECAG00000021097|ENSECAT00000022804
ENSECAP00000010332	DBNL	7	5	261.91	0.0820815	0.4923	DBNL|HGNC Symbol|drebrin-like [Source:HGNC Symbol;Acc:2696]|4|ENSECAG00000012048|ENSECAT00000013058
ENSECAP00000017549	SNX29P2	2	2	29.51	0.0528506	0.491999	SNX29P2|HGNC Symbol|sorting nexin 29 pseudogene 2 [Source:HGNC Symbol;Acc:31914]|13|ENSECAG00000020081|ENSECAT00000021317
ENSECAP00000012410	SEC23A	1	1	17.3	0.0508433	0.491971	SEC23A|HGNC Symbol|Sec23 homolog A (S. cerevisiae) [Source:HGNC Symbol;Acc:10701]|1|ENSECAG00000014310|ENSECAT00000015442
ENSECAP00000014086	TUBB6	19	5	1209.99	0.022562	0.49114	F6XCF2_HORSE|UniProtKB/TrEMBL|Uncharacterized protein [Source:UniProtKB/TrEMBL;Acc:F6XCF2]|8|ENSECAG00000016535|ENSECAT00000017343
ENSECAP00000019554	EIF3A	40	39	1842.49	0.134674	0.491088	EIF3A|HGNC Symbol|eukaryotic translation initiation factor 3, subunit A [Source:HGNC Symbol;Acc:3271]|1|ENSECAG00000021880|ENSECAT00000023600
ENSECAP00000006335	PRORSD1P	1	1	18.54	0.205597	0.490904	||Uncharacterized protein [Source:UniProtKB/TrEMBL;Acc:F6VJ01]|15|ENSECAG00000008349|ENSECAT00000008457
ENSECAP00000010251	FBLN5	1	1	38.89	0.0922004	0.490628	FBLN5|HGNC Symbol|fibulin 5 [Source:HGNC Symbol;Acc:3602]|24|ENSECAG00000012066|ENSECAT00000012964
ENSECAP00000017220	GARS	2	2	50.85	0.121301	0.489647	F7CMB4_HORSE|UniProtKB/TrEMBL|Uncharacterized protein [Source:UniProtKB/TrEMBL;Acc:F7CMB4]|4|ENSECAG00000019373|ENSECAT00000020944
ENSECAP00000008379	RCN3	3	3	146.72	0.0890943	0.489454	RCN3|HGNC Symbol|reticulocalbin 3, EF-hand calcium binding domain [Source:HGNC Symbol;Acc:21145]|10|ENSECAG00000010512|ENSECAT00000010810
ENSECAP00000002466	ISLR	7	7	306.9	0.008257	0.489232	ISLR|HGNC Symbol|immunoglobulin superfamily containing leucine-rich repeat [Source:HGNC Symbol;Acc:6133]|1|ENSECAG00000003606|ENSECAT00000003484
ENSECAP00000022533	HIST1H1C	1	1	14.35	0.123604	0.487102	F6S2F8_HORSE|UniProtKB/TrEMBL|Uncharacterized protein [Source:UniProtKB/TrEMBL;Acc:F6S2F8]|20|ENSECAG00000024980|ENSECAT00000026948
ENSECAP00000000295	AP2M1	1	1	18.72	0.397894	0.486345	AP2M1|HGNC Symbol|adaptor-related protein complex 2, mu 1 subunit [Source:HGNC Symbol;Acc:564]|19|ENSECAG00000000242|ENSECAT00000000379
ENSECAP00000020367	TSPAN18	1	1	71.7	0.00329808	0.485405	TSPAN18|HGNC Symbol|tetraspanin 18 [Source:HGNC Symbol;Acc:20660]|12|ENSECAG00000022867|ENSECAT00000024514
ENSECAP00000006398	PAF1	3	3	133.2	0.195354	0.485203	PAF1|HGNC Symbol|Paf1, RNA polymerase II associated factor, homolog (S. cerevisiae) [Source:HGNC Symbol;Acc:25459]|10|ENSECAG00000008008|ENSECAT00000008531
ENSECAP00000007263	TSPAN9	3	2	130.43	0.28986	0.484863	TSPAN9|HGNC Symbol|tetraspanin 9 [Source:HGNC Symbol;Acc:21640]|6|ENSECAG00000009337|ENSECAT00000009526
ENSECAP00000021701	IQGAP1	26	25	1349.17	0.0238124	0.484127	IQGAP1|HGNC Symbol|IQ motif containing GTPase activating protein 1 [Source:HGNC Symbol;Acc:6110]|1|ENSECAG00000023879|ENSECAT00000026049
ENSECAP00000014829	PARK7	8	8	298.62	0.128619	0.483912	PARK7|HGNC Symbol|parkinson protein 7 [Source:HGNC Symbol;Acc:16369]|2|ENSECAG00000017251|ENSECAT00000018192
ENSECAP00000022449	P4HA2	2	2	94.86	0.085045	0.483785	P4HA2|HGNC Symbol|prolyl 4-hydroxylase, alpha polypeptide II [Source:HGNC Symbol;Acc:8547]|14|ENSECAG00000024817|ENSECAT00000026860
ENSECAP00000022552	ATP6V1C1	1	1	14.92	0.318165	0.483131	ATP6V1C1|HGNC Symbol|ATPase, H+ transporting, lysosomal 42kDa, V1 subunit C1 [Source:HGNC Symbol;Acc:856]|9|ENSECAG00000024964|ENSECAT00000026968
ENSECAP00000010994	MATR3	5	4	130.54	0.28378	0.482885	MATR3|EntrezGene|matrin-3 [Source:RefSeq peptide;Acc:NP_001192190]|14|ENSECAG00000012882|ENSECAT00000013816
ENSECAP00000011773	RPL10A	1	1	24.37	0.983572	0.482277	F7BFM4_HORSE|UniProtKB/TrEMBL|Ribosomal protein [Source:UniProtKB/TrEMBL;Acc:F7BFM4]|20|ENSECAG00000014090|ENSECAT00000014713
ENSECAP00000020649	ARL6IP4	1	1	56.06	0.462891	0.480728	ARL6IP4|HGNC Symbol|ADP-ribosylation-like factor 6 interacting protein 4 [Source:HGNC Symbol;Acc:18076]|8|ENSECAG00000023197|ENSECAT00000024833
ENSECAP00000000200	GLRX3	2	2	114.08	0.0793654	0.477847	GLRX3|HGNC Symbol|glutaredoxin 3 [Source:HGNC Symbol;Acc:15987]|1|ENSECAG00000000306|ENSECAT00000000264
ENSECAP00000008217	MAPRE1	6	6	353.55	0.106927	0.476685	MAPRE1|HGNC Symbol|microtubule-associated protein, RP/EB family, member 1 [Source:HGNC Symbol;Acc:6890]|22|ENSECAG00000010222|ENSECAT00000010624
ENSECAP00000010719	ARPC4	4	4	118.86	0.104368	0.476651	ARPC4|HGNC Symbol|actin related protein 2/3 complex, subunit 4, 20kDa [Source:HGNC Symbol;Acc:707]|16|ENSECAG00000012891|ENSECAT00000013498
ENSECAP00000020123	INTS3	6	6	271.02	0.238648	0.475531	INTS3|HGNC Symbol|integrator complex subunit 3 [Source:HGNC Symbol;Acc:26153]|5|ENSECAG00000022270|ENSECAT00000024229
ENSECAP00000010724	CAPN2	14	14	799.4	0.0262144	0.474882	CAPN2|HGNC Symbol|calpain 2, (m/II) large subunit [Source:HGNC Symbol;Acc:1479]|30|ENSECAG00000008742|ENSECAT00000013505
ENSECAP00000007179	GDI2	17	13	996.77	0.0973861	0.472122	GDI2|HGNC Symbol|GDP dissociation inhibitor 2 [Source:HGNC Symbol;Acc:4227]|29|ENSECAG00000008855|ENSECAT00000009433
ENSECAP00000006802	EIF4G1	28	22	1152.44	0.147212	0.470639	Q6EVI0_HORSE|UniProtKB/TrEMBL|eukaryotic translation initiation factor 4 gamma 1 [Source:RefSeq peptide;Acc:NP_001157343]|19|ENSECAG00000008046|ENSECAT00000009007
ENSECAP00000017558	ALDH1A1	8	6	397.91	0.0521301	0.470623	F7CKH3_HORSE|UniProtKB/TrEMBL|Uncharacterized protein [Source:UniProtKB/TrEMBL;Acc:F7CKH3]|23|ENSECAG00000019343|ENSECAT00000021328
ENSECAP00000007637	HNRNPD	4	3	199.13	0.0619436	0.470343	HNRNPD|HGNC Symbol|heterogeneous nuclear ribonucleoprotein D (AU-rich element RNA binding protein 1, 37kDa) [Source:HGNC Symbol;Acc:5036]|3|ENSECAG00000009344|ENSECAT00000009949
ENSECAP00000006408	S100A6	2	2	140.35	0.0140201	0.470166	S10A6_HORSE|UniProtKB/Swiss-Prot|Protein S100-A6 [Source:UniProtKB/Swiss-Prot;Acc:O77691]|5|ENSECAG00000008401|ENSECAT00000008544
ENSECAP00000017061	SNX29	1	1	52.91	0.177907	0.469273	SNX29|HGNC Symbol|sorting nexin 29 [Source:HGNC Symbol;Acc:30542]|13|ENSECAG00000019606|ENSECAT00000020766
ENSECAP00000019175	NME2	7	7	315.2	0.0542579	0.468995	F6YY66_HORSE|UniProtKB/TrEMBL|nucleoside diphosphate kinase B [Source:RefSeq peptide;Acc:NP_001191672]|11|ENSECAG00000021658|ENSECAT00000023170
ENSECAP00000007167	HSPD1	15	14	1295.15	0.0212517	0.467001	F6Z587_HORSE|UniProtKB/TrEMBL|Uncharacterized protein [Source:UniProtKB/TrEMBL;Acc:F6Z587]|18|ENSECAG00000008968|ENSECAT00000009419
ENSECAP00000011238	UBE2M	2	2	29.06	0.518962	0.466676	F7AGI4_HORSE|UniProtKB/TrEMBL|Uncharacterized protein [Source:UniProtKB/TrEMBL;Acc:F7AGI4]|10|ENSECAG00000013447|ENSECAT00000014098
ENSECAP00000020068	PYGB	13	12	646.66	0.0505809	0.465678	F6ZD04_HORSE|UniProtKB/TrEMBL|Phosphorylase [Source:UniProtKB/TrEMBL;Acc:F6ZD04]|22|ENSECAG00000022048|ENSECAT00000024169
ENSECAP00000009961	ATG3	1	1	59.37	0.0568438	0.463896	F6T6K3_HORSE|UniProtKB/TrEMBL|Autophagy-related protein 3 [Source:UniProtKB/TrEMBL;Acc:F6T6K3]|19|ENSECAG00000011954|ENSECAT00000012609
ENSECAP00000018952	NOP56	1	1	90.73	0.0482265	0.463834	NOP56|HGNC Symbol|NOP56 ribonucleoprotein homolog (yeast) [Source:HGNC Symbol;Acc:15911]|22|ENSECAG00000021299|ENSECAT00000022905
ENSECAP00000009338	NUDT2	1	1	35.5	0.0339001	0.463435	F6ZSS7_HORSE|UniProtKB/TrEMBL|Uncharacterized protein [Source:UniProtKB/TrEMBL;Acc:F6ZSS7]|23|ENSECAG00000011552|ENSECAT00000011893
ENSECAP00000014710	PPIB	13	12	637.43	0.120456	0.462619	A5YBL8_HORSE|UniProtKB/TrEMBL|peptidyl-prolyl cis-trans isomerase B [Source:RefSeq peptide;Acc:NP_001093231]|1|ENSECAG00000017164|ENSECAT00000018057
ENSECAP00000019835	APEX1	7	7	351.42	0.0324565	0.461288	APEX1|HGNC Symbol|APEX nuclease (multifunctional DNA repair enzyme) 1 [Source:HGNC Symbol;Acc:587]|1|ENSECAG00000022325|ENSECAT00000023904
ENSECAP00000006682	GAB1	6	5	227.61	0.251715	0.461233	Q6XA03_HORSE|UniProtKB/TrEMBL|Uncharacterized protein [Source:UniProtKB/TrEMBL;Acc:F6UBM0]|2|ENSECAG00000008570|ENSECAT00000008866
ENSECAP00000001380	GPNMB	1	1	37.1	0.271247	0.460358	GPNMB|HGNC Symbol|glycoprotein (transmembrane) nmb [Source:HGNC Symbol;Acc:4462]|4|ENSECAG00000000658|ENSECAT00000001905
ENSECAP00000017194	ARIH1	1	1	47.57	0.149385	0.459109	ARIH1|HGNC Symbol|ariadne homolog, ubiquitin-conjugating enzyme E2 binding protein, 1 (Drosophila) [Source:HGNC Symbol;Acc:689]|1|ENSECAG00000019466|ENSECAT00000020910
ENSECAP00000009720	EHD1	1	1	68.87	0.164684	0.459093	EHD1|HGNC Symbol|EH-domain containing 1 [Source:HGNC Symbol;Acc:3242]|12|ENSECAG00000011638|ENSECAT00000012314
ENSECAP00000002633	TMX1	6	6	268.05	0.0881227	0.458903	TMX1|HGNC Symbol|thioredoxin-related transmembrane protein 1 [Source:HGNC Symbol;Acc:15487]|1|ENSECAG00000003592|ENSECAT00000003779
ENSECAP00000014479	CLASP2	17	14	693.44	0.114836	0.455701	CLASP2|HGNC Symbol|cytoplasmic linker associated protein 2 [Source:HGNC Symbol;Acc:17078]|16|ENSECAG00000015474|ENSECAT00000017801
ENSECAP00000017389	CFL1	9	6	851.8	0.0297647	0.455265	CFL1|HGNC Symbol|cofilin 1 (non-muscle) [Source:HGNC Symbol;Acc:1874]|12|ENSECAG00000019900|ENSECAT00000021133
ENSECAP00000017229	AP1B1	8	2	231.68	0.152642	0.454278	AP1B1|HGNC Symbol|adaptor-related protein complex 1, beta 1 subunit [Source:HGNC Symbol;Acc:554]|8|ENSECAG00000019246|ENSECAT00000020954
ENSECAP00000007665	N4BP2	1	1	13.42	0.214464	0.452683	N4BP2|HGNC Symbol|NEDD4 binding protein 2 [Source:HGNC Symbol;Acc:29851]|3|ENSECAG00000009675|ENSECAT00000009981
ENSECAP00000007249	OSBP	11	10	305.16	0.110923	0.45252	F6Y6W9_HORSE|UniProtKB/TrEMBL|Oxysterol-binding protein [Source:UniProtKB/TrEMBL;Acc:F6Y6W9]|12|ENSECAG00000008786|ENSECAT00000009510
ENSECAP00000011721	RSRC2	1	1	33.42	0.182683	0.452423	RSRC2|HGNC Symbol|arginine/serine-rich coiled-coil 2 [Source:HGNC Symbol;Acc:30559]|8|ENSECAG00000013815|ENSECAT00000014650
ENSECAP00000006859	PRDX1	5	5	168.26	0.0765233	0.450273	||Uncharacterized protein [Source:UniProtKB/TrEMBL;Acc:F6S6J4]|2|ENSECAG00000008678|ENSECAT00000009072
ENSECAP00000014264	CTGF	4	4	159.02	0.00622273	0.45006	CTGF|HGNC Symbol|connective tissue growth factor [Source:HGNC Symbol;Acc:2500]|10|ENSECAG00000016610|ENSECAT00000017545
ENSECAP00000007047	CSRP1	8	8	512.93	0.019581	0.448978	CSRP1|HGNC Symbol|cysteine and glycine-rich protein 1 [Source:HGNC Symbol;Acc:2469]|30|ENSECAG00000008944|ENSECAT00000009283
ENSECAP00000010937	MSN	23	13	1322.23	0.151562	0.448851	MSN|HGNC Symbol|moesin [Source:HGNC Symbol;Acc:7373]|X|ENSECAG00000012900|ENSECAT00000013753
ENSECAP00000017687	TUBB	29	3	2229.53	0.0407919	0.448742	F7E0H3_HORSE|UniProtKB/TrEMBL|Uncharacterized protein [Source:UniProtKB/TrEMBL;Acc:F7E0H3]|20|ENSECAG00000020234|ENSECAT00000021476
ENSECAP00000006272	PIP4K2A	1	1	26.01	0.0220005	0.448488	PIP4K2A|HGNC Symbol|phosphatidylinositol-5-phosphate 4-kinase, type II, alpha [Source:HGNC Symbol;Acc:8997]|29|ENSECAG00000007707|ENSECAT00000008384
ENSECAP00000009543	TRA2A	2	1	51.05	0.210451	0.448275	TRA2A|HGNC Symbol|transformer 2 alpha homolog (Drosophila) [Source:HGNC Symbol;Acc:16645]|4|ENSECAG00000011508|ENSECAT00000012117
ENSECAP00000014750	CAPZA1	1	1	23.71	0.0723836	0.448158	CAPZA1|HGNC Symbol|capping protein (actin filament) muscle Z-line, alpha 1 [Source:HGNC Symbol;Acc:1488]|5|ENSECAG00000016995|ENSECAT00000018103
ENSECAP00000019276	ATP5A1	5	5	281.14	0.0177288	0.447546	F6XUJ2_HORSE|UniProtKB/TrEMBL|ATP synthase subunit alpha [Source:UniProtKB/TrEMBL;Acc:F6XUJ2]|8|ENSECAG00000021561|ENSECAT00000023287
ENSECAP00000006185	ADK	3	3	81.98	0.0651868	0.447184	ADK|HGNC Symbol|adenosine kinase [Source:HGNC Symbol;Acc:257]|1|ENSECAG00000008160|ENSECAT00000008278
ENSECAP00000015840	TIMP3	3	3	89.7	0.00938391	0.447043	TIMP3_HORSE|UniProtKB/Swiss-Prot|Metalloproteinase inhibitor 3 [Source:UniProtKB/Swiss-Prot;Acc:Q9TUL9]|28|ENSECAG00000018314|ENSECAT00000019359
ENSECAP00000004811	PHKA2	1	1	24.76	0.253966	0.446478	PHKA2|HGNC Symbol|phosphorylase kinase, alpha 2 (liver) [Source:HGNC Symbol;Acc:8926]|X|ENSECAG00000004868|ENSECAT00000006728
ENSECAP00000019559	AKAP12	50	50	3391.74	0.132429	0.445795	AKAP12|HGNC Symbol|A kinase (PRKA) anchor protein 12 [Source:HGNC Symbol;Acc:370]|31|ENSECAG00000022166|ENSECAT00000023605
ENSECAP00000004396	TMEM43	1	1	25.98	0.0634478	0.445037	TMEM43|HGNC Symbol|transmembrane protein 43 [Source:HGNC Symbol;Acc:28472]|16|ENSECAG00000005661|ENSECAT00000006229
ENSECAP00000010686	TUBB3	18	3	1370.89	0.0282145	0.443441	F6QD28_HORSE|UniProtKB/TrEMBL|Uncharacterized protein [Source:UniProtKB/TrEMBL;Acc:F6QD28]|3|ENSECAG00000012818|ENSECAT00000013455
ENSECAP00000003150	SKP1	3	3	95.56	0.0674044	0.443162	SKP1|HGNC Symbol|S-phase kinase-associated protein 1 [Source:HGNC Symbol;Acc:10899]|14|ENSECAG00000003931|ENSECAT00000004546
ENSECAP00000016869	ACAA2	9	9	746.71	0.0403511	0.442046	F7BLA7_HORSE|UniProtKB/TrEMBL|Uncharacterized protein [Source:UniProtKB/TrEMBL;Acc:F7BLA7]|8|ENSECAG00000019394|ENSECAT00000020544
ENSECAP00000007094	AARS	6	6	269.75	0.0696636	0.441859	F6XX28_HORSE|UniProtKB/TrEMBL|Uncharacterized protein [Source:UniProtKB/TrEMBL;Acc:F6XX28]|3|ENSECAG00000008561|ENSECAT00000009335
ENSECAP00000020066	SEPTIN8	5	2	167.51	0.18443	0.441658	F6ZD33_HORSE|UniProtKB/TrEMBL|Uncharacterized protein [Source:UniProtKB/TrEMBL;Acc:F6ZD33]|14|ENSECAG00000022349|ENSECAT00000024167
ENSECAP00000016965	CCT5	10	8	410.58	0.053779	0.439874	F6UH83_HORSE|UniProtKB/TrEMBL|Uncharacterized protein [Source:UniProtKB/TrEMBL;Acc:F6UH83]|21|ENSECAG00000019192|ENSECAT00000020659
ENSECAP00000017634	SARS	1	1	15.52	0.165306	0.439366	F7BTP3_HORSE|UniProtKB/TrEMBL|Uncharacterized protein [Source:UniProtKB/TrEMBL;Acc:F7BTP3]|5|ENSECAG00000020190|ENSECAT00000021413
ENSECAP00000000342	CMPK1	6	5	308.88	0.0502321	0.438201	F7D3E3_HORSE|UniProtKB/TrEMBL|Uncharacterized protein [Source:UniProtKB/TrEMBL;Acc:F7D3E3]|2|ENSECAG00000000428|ENSECAT00000000438
ENSECAP00000009840	RTN4	7	7	496.26	0.0581612	0.438003	RTN4|HGNC Symbol|reticulon 4 [Source:HGNC Symbol;Acc:14085]|15|ENSECAG00000011846|ENSECAT00000012456
ENSECAP00000010718	APEH	1	1	13.64	0.0684976	0.437676	APEH|HGNC Symbol|N-acylaminoacyl-peptide hydrolase [Source:HGNC Symbol;Acc:586]|16|ENSECAG00000012420|ENSECAT00000013497
ENSECAP00000014323	NANS	2	2	80.13	0.0492781	0.437156	NANS|HGNC Symbol|N-acetylneuraminic acid synthase [Source:HGNC Symbol;Acc:19237]|25|ENSECAG00000016772|ENSECAT00000017618
ENSECAP00000004744	SCPEP1	1	1	35.51	0.0459725	0.437073	SCPEP1|HGNC Symbol|serine carboxypeptidase 1 [Source:HGNC Symbol;Acc:29507]|11|ENSECAG00000005781|ENSECAT00000006651
ENSECAP00000001730	RPS12	3	3	121.62	0.0276696	0.436579	F6VGG1_HORSE|UniProtKB/TrEMBL|40S ribosomal protein S12 [Source:UniProtKB/TrEMBL;Acc:F6VGG1]|10|ENSECAG00000001599|ENSECAT00000002428
ENSECAP00000007957	PCNP	4	4	293.64	0.170667	0.436257	PCNP|HGNC Symbol|PEST proteolytic signal containing nuclear protein [Source:HGNC Symbol;Acc:30023]|19|ENSECAG00000009987|ENSECAT00000010325
ENSECAP00000022262	PFN2	1	1	91.51	0.0340034	0.435097	PFN2|HGNC Symbol|profilin 2 [Source:HGNC Symbol;Acc:8882]|16|ENSECAG00000024742|ENSECAT00000026660
ENSECAP00000018078	RAN	2	2	62.72	0.126023	0.433557	RAN|HGNC Symbol|RAN, member RAS oncogene family [Source:HGNC Symbol;Acc:9846]|8|ENSECAG00000020532|ENSECAT00000021906
ENSECAP00000019378	CTDP1	7	6	275.12	0.0522071	0.432215	CTDP1|HGNC Symbol|CTD (carboxy-terminal domain, RNA polymerase II, polypeptide A) phosphatase, subunit 1 [Source:HGNC Symbol;Acc:2498]|8|ENSECAG00000021835|ENSECAT00000023399
ENSECAP00000019824	ABR	3	2	113.5	0.169871	0.430137	ABR|HGNC Symbol|active BCR-related gene [Source:HGNC Symbol;Acc:81]|11|ENSECAG00000021889|ENSECAT00000023892
ENSECAP00000009909	PNN	4	4	116.75	0.143338	0.430027	PNN|HGNC Symbol|pinin, desmosome associated protein [Source:HGNC Symbol;Acc:9162]|1|ENSECAG00000011899|ENSECAT00000012541
ENSECAP00000020924	KCNK10	1	1	16.12	0.027661	0.429121	F6URR0_HORSE|UniProtKB/TrEMBL|Uncharacterized protein [Source:UniProtKB/TrEMBL;Acc:F6URR0]|24|ENSECAG00000023360|ENSECAT00000025160
ENSECAP00000001545	RPL23A	2	2	71.76	0.860193	0.428649	F6ULU9_HORSE|UniProtKB/TrEMBL|Uncharacterized protein [Source:UniProtKB/TrEMBL;Acc:F6ULU9]|3|ENSECAG00000002201|ENSECAT00000002179
ENSECAP00000021645	PRMT1	1	1	33.98	0.103449	0.427869	PRMT1|HGNC Symbol|protein arginine methyltransferase 1 [Source:HGNC Symbol;Acc:5187]|10|ENSECAG00000024076|ENSECAT00000025984
ENSECAP00000007591	PRPF40A	9	9	394.25	0.0341306	0.426804	PRPF40A|HGNC Symbol|PRP40 pre-mRNA processing factor 40 homolog A (S. cerevisiae) [Source:HGNC Symbol;Acc:16463]|18|ENSECAG00000009113|ENSECAT00000009902
ENSECAP00000020012	HUWE1	16	14	631	0.133401	0.426309	HUWE1|HGNC Symbol|HECT, UBA and WWE domain containing 1 [Source:HGNC Symbol;Acc:30892]|X|ENSECAG00000021385|ENSECAT00000024109
ENSECAP00000020814	LCP1	5	4	221.46	0.226194	0.426307	LCP1|HGNC Symbol|lymphocyte cytosolic protein 1 (L-plastin) [Source:HGNC Symbol;Acc:6528]|17|ENSECAG00000023009|ENSECAT00000025030
ENSECAP00000014454	NID1	14	14	570.34	0.00131671	0.424432	NID1|HGNC Symbol|nidogen 1 [Source:HGNC Symbol;Acc:7821]|1|ENSECAG00000016615|ENSECAT00000017772
ENSECAP00000019949	COPA	6	6	291.51	0.0545241	0.42412	COPA|HGNC Symbol|coatomer protein complex, subunit alpha [Source:HGNC Symbol;Acc:2230]|5|ENSECAG00000021818|ENSECAT00000024039
ENSECAP00000009522	ARPC2	3	3	98.22	0.0474439	0.423493	ARPC2|HGNC Symbol|actin related protein 2/3 complex, subunit 2, 34kDa [Source:HGNC Symbol;Acc:705]|6|ENSECAG00000011456|ENSECAT00000012093
ENSECAP00000005483	DCTN1	7	7	252.62	0.13513	0.422637	DCTN1|HGNC Symbol|dynactin 1 [Source:HGNC Symbol;Acc:2711]|15|ENSECAG00000005572|ENSECAT00000007498
ENSECAP00000017462	SLC25A20	2	2	125.83	0.0299713	0.422633	F7DCX4_HORSE|UniProtKB/TrEMBL|Uncharacterized protein [Source:UniProtKB/TrEMBL;Acc:F7DCX4]|16|ENSECAG00000019650|ENSECAT00000021215
ENSECAP00000019626	CPNE3	3	3	55.91	0.11501	0.420934	CPNE3|HGNC Symbol|copine III [Source:HGNC Symbol;Acc:2316]|9|ENSECAG00000021241|ENSECAT00000023680
ENSECAP00000018156	MXRA8	6	6	272.97	0.000589193	0.418347	MXRA8|HGNC Symbol|matrix-remodelling associated 8 [Source:HGNC Symbol;Acc:7542]|2|ENSECAG00000020731|ENSECAT00000021994
ENSECAP00000006295	DYNC1I2	2	2	126.83	0.122293	0.418334	DYNC1I2|HGNC Symbol|dynein, cytoplasmic 1, intermediate chain 2 [Source:HGNC Symbol;Acc:2964]|18|ENSECAG00000007660|ENSECAT00000008412
ENSECAP00000019166	EIF4A2	10	3	573.14	0.103746	0.414032	F6YYS2_HORSE|UniProtKB/TrEMBL|Uncharacterized protein [Source:UniProtKB/TrEMBL;Acc:F6YYS2]|19|ENSECAG00000021223|ENSECAT00000023158
ENSECAP00000014892	SYNPO	10	10	476.25	0.086419	0.412538	SYNPO|HGNC Symbol|synaptopodin [Source:HGNC Symbol;Acc:30672]|14|ENSECAG00000017352|ENSECAT00000018269
ENSECAP00000007132	ACTR2	6	4	189.68	0.051645	0.412199	F6WM79_HORSE|UniProtKB/TrEMBL|Uncharacterized protein [Source:UniProtKB/TrEMBL;Acc:F6WM79]|15|ENSECAG00000009219|ENSECAT00000009381
ENSECAP00000000280	ERP29	12	12	608.84	0.0568327	0.411906	ERP29|HGNC Symbol|endoplasmic reticulum protein 29 [Source:HGNC Symbol;Acc:13799]|8|ENSECAG00000000384|ENSECAT00000000362
ENSECAP00000012312	PAFAH1B1	1	1	27.66	0.978557	0.410652	PAFAH1B1|HGNC Symbol|platelet-activating factor acetylhydrolase 1b, regulatory subunit 1 (45kDa) [Source:HGNC Symbol;Acc:8574]|11|ENSECAG00000014291|ENSECAT00000015329
ENSECAP00000019298	EIF4A1	14	7	717.9	0.0814111	0.409073	F6XTN1_HORSE|UniProtKB/TrEMBL|Uncharacterized protein [Source:UniProtKB/TrEMBL;Acc:F6XTN1]|11|ENSECAG00000021478|ENSECAT00000023311
ENSECAP00000006230	TPP1	2	2	70.55	0.00571317	0.408145	TPP1|HGNC Symbol|tripeptidyl peptidase I [Source:HGNC Symbol;Acc:2073]|7|ENSECAG00000007829|ENSECAT00000008332
ENSECAP00000013844	CSE1L	2	1	43.04	0.237888	0.408025	CSE1L|HGNC Symbol|CSE1 chromosome segregation 1-like (yeast) [Source:HGNC Symbol;Acc:2431]|22|ENSECAG00000015543|ENSECAT00000017084
ENSECAP00000008913	AHCY	5	4	133.07	0.142248	0.407854	F7C6T2_HORSE|UniProtKB/TrEMBL|Adenosylhomocysteinase [Source:UniProtKB/TrEMBL;Acc:F7C6T2]|22|ENSECAG00000010633|ENSECAT00000011404
ENSECAP00000022509	GSTM2	9	7	399.64	0.0555887	0.405942	F6SA20_HORSE|UniProtKB/TrEMBL|Uncharacterized protein [Source:UniProtKB/TrEMBL;Acc:F6SA20]|5|ENSECAG00000024946|ENSECAT00000026923
ENSECAP00000018749	MYO18A	2	2	61.21	0.99919	0.405257	MYO18A|HGNC Symbol|myosin XVIIIA [Source:HGNC Symbol;Acc:31104]|11|ENSECAG00000020855|ENSECAT00000022672
ENSECAP00000015062	LZTFL1	1	1	47.6	0.891651	0.40156	LZTFL1|HGNC Symbol|leucine zipper transcription factor-like 1 [Source:HGNC Symbol;Acc:6741]|16|ENSECAG00000017243|ENSECAT00000018459
ENSECAP00000013300	COPB2	18	17	677.44	0.0175308	0.397779	COPB2|HGNC Symbol|coatomer protein complex, subunit beta 2 (beta prime) [Source:HGNC Symbol;Acc:2232]|16|ENSECAG00000015099|ENSECAT00000016465
ENSECAP00000021778	BANF1	1	1	37.6	0.448119	0.396595	BANF1|HGNC Symbol|barrier to autointegration factor 1 [Source:HGNC Symbol;Acc:17397]|12|ENSECAG00000024311|ENSECAT00000026135
ENSECAP00000021753	TBC1D23	1	1	34.56	0.0918374	0.395462	TBC1D23|HGNC Symbol|TBC1 domain family, member 23 [Source:HGNC Symbol;Acc:25622]|19|ENSECAG00000024168|ENSECAT00000026105
ENSECAP00000021413	NXN	1	1	32.24	0.0317669	0.39504	NXN|HGNC Symbol|nucleoredoxin [Source:HGNC Symbol;Acc:18008]|11|ENSECAG00000023912|ENSECAT00000025725
ENSECAP00000015825	FKBP3	5	5	210.64	0.0561855	0.393794	F6SLA3_HORSE|UniProtKB/TrEMBL|Uncharacterized protein [Source:UniProtKB/TrEMBL;Acc:F6SLA3]|1|ENSECAG00000018299|ENSECAT00000019341
ENSECAP00000011846	SPARC	8	8	435.68	0.0154878	0.393537	B8K2M6_HORSE|UniProtKB/TrEMBL|SPARC [Source:RefSeq peptide;Acc:NP_001137425]|14|ENSECAG00000013874|ENSECAT00000014801
ENSECAP00000021898	GIGYF2	3	3	142.01	0.229576	0.391109	GIGYF2|HGNC Symbol|GRB10 interacting GYF protein 2 [Source:HGNC Symbol;Acc:11960]|6|ENSECAG00000024246|ENSECAT00000026266
ENSECAP00000010447	SND1	9	9	410.18	0.0464037	0.391102	SND1|HGNC Symbol|staphylococcal nuclease and tudor domain containing 1 [Source:HGNC Symbol;Acc:30646]|4|ENSECAG00000011451|ENSECAT00000013189
ENSECAP00000000393	CFL2	3	1	219.34	0.724228	0.390077	CFL2|HGNC Symbol|cofilin 2 (muscle) [Source:HGNC Symbol;Acc:1875]|1|ENSECAG00000000511|ENSECAT00000000504
ENSECAP00000016220	ANXA3	2	2	48.12	0.218113	0.390015	F6ZAK1_HORSE|UniProtKB/TrEMBL|Uncharacterized protein [Source:UniProtKB/TrEMBL;Acc:F6ZAK1]|3|ENSECAG00000018419|ENSECAT00000019790
ENSECAP00000014910	ACTR6	4	4	50.41	0.19845	0.38999	F7AZA0_HORSE|UniProtKB/TrEMBL|Uncharacterized protein [Source:UniProtKB/TrEMBL;Acc:F7AZA0]|28|ENSECAG00000017041|ENSECAT00000018290
ENSECAP00000020855	HNRNPA3	2	2	46.35	0.181069	0.389511	HNRNPA3|HGNC Symbol|heterogeneous nuclear ribonucleoprotein A3 [Source:HGNC Symbol;Acc:24941]|18|ENSECAG00000023237|ENSECAT00000025078
ENSECAP00000014656	CHMP4A	1	1	87.56	0.0825349	0.383774	CHMP4A|HGNC Symbol|charged multivesicular body protein 4A [Source:HGNC Symbol;Acc:20274]|1|ENSECAG00000017006|ENSECAT00000017999
ENSECAP00000009630	RPL13	1	1	58.04	0.11126	0.383725	F6ZX61_HORSE|UniProtKB/TrEMBL|60S ribosomal protein L13 [Source:UniProtKB/TrEMBL;Acc:F6ZX61]|3|ENSECAG00000011670|ENSECAT00000012213
ENSECAP00000016453	SCP2	1	1	15.35	0.18962	0.382859	F7A490_HORSE|UniProtKB/TrEMBL|Uncharacterized protein [Source:UniProtKB/TrEMBL;Acc:F7A490]|2|ENSECAG00000018459|ENSECAT00000020063
ENSECAP00000014316	MACF1	4	4	98.99	0.109311	0.382375	MACF1|HGNC Symbol|microtubule-actin crosslinking factor 1 [Source:HGNC Symbol;Acc:13664]|2|ENSECAG00000013366|ENSECAT00000017611
ENSECAP00000011888	AHNAK	53	51	2016.37	0.173149	0.382248	AHNAK|HGNC Symbol|AHNAK nucleoprotein [Source:HGNC Symbol;Acc:347]|12|ENSECAG00000014229|ENSECAT00000014851
ENSECAP00000008897	MDH1	10	10	447.17	0.0450588	0.382089	F7CZS6_HORSE|UniProtKB/TrEMBL|Malate dehydrogenase [Source:UniProtKB/TrEMBL;Acc:F7CZS6]|15|ENSECAG00000010849|ENSECAT00000011388
ENSECAP00000016133	CDC42BPA	3	3	138.35	0.107813	0.381496	CDC42BPA|HGNC Symbol|CDC42 binding protein kinase alpha (DMPK-like) [Source:HGNC Symbol;Acc:1737]|30|ENSECAG00000017881|ENSECAT00000019694
ENSECAP00000019928	CHD4	2	1	45.19	0.0455911	0.380723	CHD4|HGNC Symbol|chromodomain helicase DNA binding protein 4 [Source:HGNC Symbol;Acc:1919]|6|ENSECAG00000022005|ENSECAT00000024014
ENSECAP00000021662	RANGAP1	4	4	175.77	0.0989337	0.380306	RANGAP1|EntrezGene|ran GTPase-activating protein 1 [Source:RefSeq peptide;Acc:NP_001229407]|28|ENSECAG00000024092|ENSECAT00000026002
ENSECAP00000008576	MGP	2	2	108.33	0.0500414	0.379555	MGP|HGNC Symbol|matrix Gla protein [Source:HGNC Symbol;Acc:7060]|6|ENSECAG00000010721|ENSECAT00000011027
ENSECAP00000012625	SRPR	6	6	304.58	0.0565766	0.377183	SRPR|HGNC Symbol|signal recognition particle receptor (docking protein) [Source:HGNC Symbol;Acc:11307]|7|ENSECAG00000014692|ENSECAT00000015684
ENSECAP00000019663	ACTN4	21	11	1084.29	0.0209597	0.376226	ACTN4|HGNC Symbol|actinin, alpha 4 [Source:HGNC Symbol;Acc:166]|10|ENSECAG00000021777|ENSECAT00000023719
ENSECAP00000013080	RPL6	1	1	45.1	0.175249	0.373018	F6U945_HORSE|UniProtKB/TrEMBL|60S ribosomal protein L6 [Source:UniProtKB/TrEMBL;Acc:F6U945]|10|ENSECAG00000015459|ENSECAT00000016209
ENSECAP00000021245	HECTD1	1	1	14.61	0.340994	0.372605	HECTD1|HGNC Symbol|HECT domain containing 1 [Source:HGNC Symbol;Acc:20157]|1|ENSECAG00000023505|ENSECAT00000025538
ENSECAP00000022988	CAPN1	6	6	250.43	0.0416994	0.370961	CAPN1|HGNC Symbol|calpain 1, (mu/I) large subunit [Source:HGNC Symbol;Acc:1476]|12|ENSECAG00000022942|ENSECAT00000029098
ENSECAP00000016515	EIF2B5	7	7	321.22	0.116488	0.369153	EIF2B5|HGNC Symbol|eukaryotic translation initiation factor 2B, subunit 5 epsilon, 82kDa [Source:HGNC Symbol;Acc:3261]|19|ENSECAG00000018745|ENSECAT00000020137
ENSECAP00000011323	TCEA1	1	1	46.86	0.329838	0.367454	TCEA1|HGNC Symbol|transcription elongation factor A (SII), 1 [Source:HGNC Symbol;Acc:11612]|9|ENSECAG00000013436|ENSECAT00000014189
ENSECAP00000012872	G6PD	10	10	328.84	0.114735	0.366268	F7DMG5_HORSE|UniProtKB/TrEMBL|Glucose-6-phosphate 1-dehydrogenase [Source:UniProtKB/TrEMBL;Acc:F7DMG5]|X|ENSECAG00000014994|ENSECAT00000015964
ENSECAP00000011250	PLS3	6	5	283.18	0.071206	0.36605	PLS3|HGNC Symbol|plastin 3 [Source:HGNC Symbol;Acc:9091]|X|ENSECAG00000013135|ENSECAT00000014110
ENSECAP00000017302	KLHDC4	1	1	38.87	0.382975	0.365234	KLHDC4|HGNC Symbol|kelch domain containing 4 [Source:HGNC Symbol;Acc:25272]|3|ENSECAG00000019667|ENSECAT00000021032
ENSECAP00000019150	HSPA4	6	6	223.05	0.0891356	0.364193	F6YZJ4_HORSE|UniProtKB/TrEMBL|Uncharacterized protein [Source:UniProtKB/TrEMBL;Acc:F6YZJ4]|14|ENSECAG00000020813|ENSECAT00000023133
ENSECAP00000016852	RPS15A	2	2	56.47	0.129043	0.363655	F7BLU1_HORSE|UniProtKB/TrEMBL|Uncharacterized protein [Source:UniProtKB/TrEMBL;Acc:F7BLU1]|13|ENSECAG00000019293|ENSECAT00000020527
ENSECAP00000009808	AHSA1	1	1	35.7	0.0500012	0.363608	AHSA1|HGNC Symbol|AHA1, activator of heat shock 90kDa protein ATPase homolog 1 (yeast) [Source:HGNC Symbol;Acc:1189]|24|ENSECAG00000011763|ENSECAT00000012417
ENSECAP00000010684	SNX6	5	5	185.28	0.112267	0.359797	SNX6|HGNC Symbol|sorting nexin 6 [Source:HGNC Symbol;Acc:14970]|1|ENSECAG00000012176|ENSECAT00000013453
ENSECAP00000017516	ARCN1	9	9	337.6	0.0574997	0.358546	ARCN1|HGNC Symbol|archain 1 [Source:HGNC Symbol;Acc:649]|7|ENSECAG00000019849|ENSECAT00000021276
ENSECAP00000017197	REEP3	4	4	133.5	0.089358	0.356548	REEP3|HGNC Symbol|receptor accessory protein 3 [Source:HGNC Symbol;Acc:23711]|1|ENSECAG00000019662|ENSECAT00000020914
ENSECAP00000005062	NSFL1C	6	6	341.61	0.173771	0.354632	NSFL1C|HGNC Symbol|NSFL1 (p97) cofactor (p47) [Source:HGNC Symbol;Acc:15912]|22|ENSECAG00000006545|ENSECAT00000007007
ENSECAP00000022136	TNPO1	2	1	107.15	0.727212	0.353619	TNPO1|HGNC Symbol|transportin 1 [Source:HGNC Symbol;Acc:6401]|14|ENSECAG00000024424|ENSECAT00000026526
ENSECAP00000019726	MLEC	2	2	113.73	0.106804	0.351695	MLEC|HGNC Symbol|malectin [Source:HGNC Symbol;Acc:28973]|8|ENSECAG00000022275|ENSECAT00000023785
ENSECAP00000016569	DIP2B	20	17	746.38	0.066356	0.350161	DIP2B|HGNC Symbol|DIP2 disco-interacting protein 2 homolog B (Drosophila) [Source:HGNC Symbol;Acc:29284]|6|ENSECAG00000017791|ENSECAT00000020200
ENSECAP00000021887	PGM1	5	5	231.48	0.057348	0.350096	F6X8Q2_HORSE|UniProtKB/TrEMBL|Uncharacterized protein [Source:UniProtKB/TrEMBL;Acc:F6X8Q2]|5|ENSECAG00000024262|ENSECAT00000026252
ENSECAP00000003479	BASP1	12	12	897.62	0.0744895	0.349479	BASP1|HGNC Symbol|brain abundant, membrane attached signal protein 1 [Source:HGNC Symbol;Acc:957]|21|ENSECAG00000005090|ENSECAT00000004978
ENSECAP00000013727	RPS6	1	1	83.14	0.493604	0.349413	RPS6|HGNC Symbol|ribosomal protein S6 [Source:HGNC Symbol;Acc:10429]|23|ENSECAG00000016190|ENSECAT00000016957
ENSECAP00000003850	SLC39A7	1	1	63.25	0.0752016	0.349218	SLC39A7|HGNC Symbol|solute carrier family 39 (zinc transporter), member 7 [Source:HGNC Symbol;Acc:4927]|20|ENSECAG00000004794|ENSECAT00000005466
ENSECAP00000022084	ACTR1A	7	5	216.84	0.0525462	0.34804	F6QXY2_HORSE|UniProtKB/TrEMBL|Uncharacterized protein [Source:UniProtKB/TrEMBL;Acc:F6QXY2]|1|ENSECAG00000024503|ENSECAT00000026471
ENSECAP00000005965	HNRNPU	2	2	81.68	0.0688218	0.347847	HNRNPU|HGNC Symbol|heterogeneous nuclear ribonucleoprotein U (scaffold attachment factor A) [Source:HGNC Symbol;Acc:5048]|30|ENSECAG00000007955|ENSECAT00000008027
ENSECAP00000006282	DCAF8	9	9	498.41	0.0786261	0.346663	||Uncharacterized protein [Source:UniProtKB/TrEMBL;Acc:F6T4G5]|5|ENSECAG00000007978|ENSECAT00000008398
ENSECAP00000017862	RPS9	2	1	43.34	0.120988	0.34578	F7CDJ8_HORSE|UniProtKB/TrEMBL|Uncharacterized protein [Source:UniProtKB/TrEMBL;Acc:F7CDJ8]|10|ENSECAG00000020316|ENSECAT00000021672
ENSECAP00000014168	MTHFD1	2	2	99.29	0.0219355	0.345112	F6YIU8_HORSE|UniProtKB/TrEMBL|Uncharacterized protein [Source:UniProtKB/TrEMBL;Acc:F6YIU8]|24|ENSECAG00000015580|ENSECAT00000017438
ENSECAP00000015507	GDI1	10	5	477.51	0.0580231	0.344073	GDI1|HGNC Symbol|GDP dissociation inhibitor 1 [Source:HGNC Symbol;Acc:4226]|X|ENSECAG00000017687|ENSECAT00000018973
ENSECAP00000021487	TMEM194A	1	1	47.98	0.499282	0.342404	TMEM194A|HGNC Symbol|transmembrane protein 194A [Source:HGNC Symbol;Acc:29001]|6|ENSECAG00000023977|ENSECAT00000025809
ENSECAP00000006005	USP9X	15	14	733	0.108783	0.342048	F7CE06_HORSE|UniProtKB/TrEMBL|Ubiquitin carboxyl-terminal hydrolase [Source:UniProtKB/TrEMBL;Acc:F6WF49]|X|ENSECAG00000005549|ENSECAT00000008074
ENSECAP00000004482	PACS1	14	11	514.87	0.092716	0.338542	PACS1|HGNC Symbol|phosphofurin acidic cluster sorting protein 1 [Source:HGNC Symbol;Acc:30032]|12|ENSECAG00000004620|ENSECAT00000006343
ENSECAP00000001579	PRPF38B	2	2	52.6	0.260958	0.337227	PRPF38B|HGNC Symbol|PRP38 pre-mRNA processing factor 38 (yeast) domain containing B [Source:HGNC Symbol;Acc:25512]|5|ENSECAG00000001892|ENSECAT00000002223
ENSECAP00000022975	HSPE1	1	1	70.45	0.0905303	0.336328	F6T0A6_HORSE|UniProtKB/TrEMBL|Uncharacterized protein [Source:UniProtKB/TrEMBL;Acc:F6T0A6]|18|ENSECAG00000026874|ENSECAT00000028818
ENSECAP00000006885	TMED10	1	1	59.94	0.0275647	0.335388	F6S535_HORSE|UniProtKB/TrEMBL|Uncharacterized protein [Source:UniProtKB/TrEMBL;Acc:F6S535]|24|ENSECAG00000008831|ENSECAT00000009099
ENSECAP00000010314	WDR44	1	1	45.84	0.0303838	0.335271	WDR44|HGNC Symbol|WD repeat domain 44 [Source:HGNC Symbol;Acc:30512]|X|ENSECAG00000012077|ENSECAT00000013036
ENSECAP00000011482	HDLBP	7	7	293.29	0.0162247	0.334942	HDLBP|HGNC Symbol|high density lipoprotein binding protein [Source:HGNC Symbol;Acc:4857]|6|ENSECAG00000012829|ENSECAT00000014367
ENSECAP00000003324	CDC42	4	4	100.6	0.0694844	0.334227	F6SXQ9_HORSE|UniProtKB/TrEMBL|Uncharacterized protein [Source:UniProtKB/TrEMBL;Acc:F6SXQ9]|1|ENSECAG00000004908|ENSECAT00000004781
ENSECAP00000022991	RPL28	2	1	27.25	0.144322	0.332103	RPL28|HGNC Symbol|ribosomal protein L28 [Source:HGNC Symbol;Acc:10330]|Un0373|ENSECAG00000026938|ENSECAT00000029160
ENSECAP00000005017	ATRX	3	3	126.09	0.317208	0.332043	||Uncharacterized protein [Source:UniProtKB/TrEMBL;Acc:F7BW41]|X|ENSECAG00000006911|ENSECAT00000006951
ENSECAP00000020050	ARHGEF11	3	3	168.56	0.174743	0.331665	ARHGEF11|HGNC Symbol|Rho guanine nucleotide exchange factor (GEF) 11 [Source:HGNC Symbol;Acc:14580]|5|ENSECAG00000022117|ENSECAT00000024151
ENSECAP00000011711	SNRNP70	7	6	192.17	0.19725	0.331168	SNRNP70|HGNC Symbol|small nuclear ribonucleoprotein 70kDa (U1) [Source:HGNC Symbol;Acc:11150]|10|ENSECAG00000013936|ENSECAT00000014636
ENSECAP00000014944	NARS	4	4	178.39	0.0484622	0.330159	F7AIG1_HORSE|UniProtKB/TrEMBL|Uncharacterized protein [Source:UniProtKB/TrEMBL;Acc:F7AIG1]|8|ENSECAG00000017066|ENSECAT00000018327
ENSECAP00000014909	UPF2	1	1	38.62	0.156654	0.328266	UPF2|HGNC Symbol|UPF2 regulator of nonsense transcripts homolog (yeast) [Source:HGNC Symbol;Acc:17854]|29|ENSECAG00000017022|ENSECAT00000018288
ENSECAP00000016383	YIPF4	1	1	29.01	0.228561	0.328084	YIPF4|HGNC Symbol|Yip1 domain family, member 4 [Source:HGNC Symbol;Acc:28145]|15|ENSECAG00000018837|ENSECAT00000019980
ENSECAP00000021399	PLCD1	1	1	67.33	0.0790352	0.326123	PLCD1|HGNC Symbol|phospholipase C, delta 1 [Source:HGNC Symbol;Acc:9060]|16|ENSECAG00000023703|ENSECAT00000025706
ENSECAP00000018107	ASPHD2	1	1	116.54	0.0518929	0.326001	||Uncharacterized protein [Source:UniProtKB/TrEMBL;Acc:F6UWQ2]|9|ENSECAG00000020673|ENSECAT00000021938
ENSECAP00000004242	RPS17L	4	4	302.97	0.0650911	0.322263	F6ZAR3_HORSE|UniProtKB/TrEMBL|Uncharacterized protein [Source:UniProtKB/TrEMBL;Acc:F6ZAR3]|10|ENSECAG00000006045|ENSECAT00000006027
ENSECAP00000018049	ARHGDIA	8	8	539.91	0.0446346	0.318456	ARHGDIA|HGNC Symbol|Rho GDP dissociation inhibitor (GDI) alpha [Source:HGNC Symbol;Acc:678]|11|ENSECAG00000020501|ENSECAT00000021877
ENSECAP00000008781	PPME1	2	2	75.98	0.078893	0.31774	PPME1|HGNC Symbol|protein phosphatase methylesterase 1 [Source:HGNC Symbol;Acc:30178]|7|ENSECAG00000010756|ENSECAT00000011260
ENSECAP00000000675	DDX6	2	2	48.74	0.213067	0.316586	F7CXI1_HORSE|UniProtKB/TrEMBL|Uncharacterized protein [Source:UniProtKB/TrEMBL;Acc:F7CXI1]|7|ENSECAG00000000539|ENSECAT00000000838
ENSECAP00000003577	EPRS	3	3	81.98	0.0862311	0.316351	F6PNS7_HORSE|UniProtKB/TrEMBL|Uncharacterized protein [Source:UniProtKB/TrEMBL;Acc:F6PNS7]|30|ENSECAG00000000700|ENSECAT00000005107
ENSECAP00000011470	ARHGDIB	1	1	75.92	0.0682518	0.314772	ARHGDIB|HGNC Symbol|Rho GDP dissociation inhibitor (GDI) beta [Source:HGNC Symbol;Acc:679]|6|ENSECAG00000013788|ENSECAT00000014355
ENSECAP00000017065	SNX1	8	8	291.61	0.119344	0.312429	SNX1|HGNC Symbol|sorting nexin 1 [Source:HGNC Symbol;Acc:11172]|1|ENSECAG00000019019|ENSECAT00000020770
ENSECAP00000015920	PPP1R11	2	2	130.7	0.254044	0.311888	PPP1R11|HGNC Symbol|protein phosphatase 1, regulatory (inhibitor) subunit 11 [Source:HGNC Symbol;Acc:9285]|20|ENSECAG00000018417|ENSECAT00000019450
ENSECAP00000023042	MAP1B	34	32	1694.13	0.0265776	0.308514	MAP1B|HGNC Symbol|microtubule-associated protein 1B [Source:HGNC Symbol;Acc:6836]|14|ENSECAG00000008777|ENSECAT00000029130
ENSECAP00000015621	CTNND1	5	5	234.27	0.0799468	0.308111	CTNND1|HGNC Symbol|catenin (cadherin-associated protein), delta 1 [Source:HGNC Symbol;Acc:2515]|12|ENSECAG00000017542|ENSECAT00000019101
ENSECAP00000012762	GANAB	12	12	453.57	0.066318	0.307731	GANAB|HGNC Symbol|glucosidase, alpha; neutral AB [Source:HGNC Symbol;Acc:4138]|12|ENSECAG00000014477|ENSECAT00000015836
ENSECAP00000014412	CCAR1	4	4	167.81	0.0879953	0.302893	CCAR1|HGNC Symbol|cell division cycle and apoptosis regulator 1 [Source:HGNC Symbol;Acc:24236]|1|ENSECAG00000016291|ENSECAT00000017725
ENSECAP00000011239	NAGK	1	1	54.73	0.26988	0.301584	NAGK|HGNC Symbol|N-acetylglucosamine kinase [Source:HGNC Symbol;Acc:17174]|15|ENSECAG00000013331|ENSECAT00000014099
ENSECAP00000012950	RTN1	4	4	172.24	0.150912	0.300115	||Uncharacterized protein [Source:UniProtKB/TrEMBL;Acc:F7D0W0]|24|ENSECAG00000015356|ENSECAT00000016052
ENSECAP00000019288	MYH9	57	55	3489.62	0.00843021	0.299903	MYH9|HGNC Symbol|myosin, heavy chain 9, non-muscle [Source:HGNC Symbol;Acc:7579]|28|ENSECAG00000020716|ENSECAT00000023299
ENSECAP00000017991	ZYX	1	1	37.54	0.000853643	0.296437	ZYX|HGNC Symbol|zyxin [Source:HGNC Symbol;Acc:13200]|4|ENSECAG00000020227|ENSECAT00000021816
ENSECAP00000009471	GSTO1	2	2	46.53	0.026547	0.292913	F7BAA0_HORSE|UniProtKB/TrEMBL|Uncharacterized protein [Source:UniProtKB/TrEMBL;Acc:F7BAA0]|1|ENSECAG00000011560|ENSECAT00000012039
ENSECAP00000019958	BRD4	9	6	290.62	0.0979881	0.292683	BRD4|HGNC Symbol|bromodomain containing 4 [Source:HGNC Symbol;Acc:13575]|21|ENSECAG00000022386|ENSECAT00000024048
ENSECAP00000019004	TPR	3	2	84.59	0.660909	0.292591	TPR|HGNC Symbol|translocated promoter region (to activated MET oncogene) [Source:HGNC Symbol;Acc:12017]|5|ENSECAG00000020724|ENSECAT00000022969
ENSECAP00000007133	SLC7A6OS	1	1	28.12	0.152086	0.289279	SLC7A6OS|HGNC Symbol|solute carrier family 7, member 6 opposite strand [Source:HGNC Symbol;Acc:25807]|3|ENSECAG00000009185|ENSECAT00000009382
ENSECAP00000001295	SUMO2	2	2	107.22	0.0689558	0.289243	||Uncharacterized protein [Source:UniProtKB/TrEMBL;Acc:F6V5I0]|16|ENSECAG00000001897|ENSECAT00000001739
ENSECAP00000020152	MAP1A	40	38	1886.72	0.0681568	0.287931	MAP1A|HGNC Symbol|microtubule-associated protein 1A [Source:HGNC Symbol;Acc:6835]|1|ENSECAG00000022695|ENSECAT00000024263
ENSECAP00000006722	PIP5K1A	3	3	79.83	0.0456492	0.287332	PIP5K1A|EntrezGene|phosphatidylinositol-4-phosphate 5-kinase type-1 alpha [Source:RefSeq peptide;Acc:NP_001135871]|5|ENSECAG00000008201|ENSECAT00000008914
ENSECAP00000017204	OXSR1	1	1	59.38	0.424343	0.284303	OXSR1|HGNC Symbol|oxidative-stress responsive 1 [Source:HGNC Symbol;Acc:8508]|16|ENSECAG00000019157|ENSECAT00000020926
ENSECAP00000007381	TLCD1	2	2	18.33	0.147462	0.284141	TLCD1|HGNC Symbol|TLC domain containing 1 [Source:HGNC Symbol;Acc:25177]|11|ENSECAG00000009427|ENSECAT00000009660
ENSECAP00000018477	PELP1	4	4	207.47	0.0159131	0.279992	||Uncharacterized protein [Source:UniProtKB/TrEMBL;Acc:F6TIQ3]|11|ENSECAG00000020780|ENSECAT00000022363
ENSECAP00000014784	SEC62	4	4	131.15	0.214332	0.276676	SEC62|HGNC Symbol|SEC62 homolog (S. cerevisiae) [Source:HGNC Symbol;Acc:11846]|19|ENSECAG00000017105|ENSECAT00000018140
ENSECAP00000013637	ACTB	30	3	2988.49	0.200878	0.27549	F6T3Y8_HORSE|UniProtKB/TrEMBL|Uncharacterized protein [Source:UniProtKB/TrEMBL;Acc:F6T3Y8]|13|ENSECAG00000015935|ENSECAT00000016856
ENSECAP00000010083	ALDH3A2	2	1	63.61	0.064736	0.274406	F6RNY1_HORSE|UniProtKB/TrEMBL|Uncharacterized protein [Source:UniProtKB/TrEMBL;Acc:F6RNY1]|11|ENSECAG00000011403|ENSECAT00000012764
ENSECAP00000003519	MAP4	1	1	16.82	0.0383109	0.269617	MAP4|HGNC Symbol|microtubule-associated protein 4 [Source:HGNC Symbol;Acc:6862]|16|ENSECAG00000003775|ENSECAT00000005034
ENSECAP00000013519	SPTBN1	3	1	55.19	0.471756	0.263971	SPTBN1|HGNC Symbol|spectrin, beta, non-erythrocytic 1 [Source:HGNC Symbol;Acc:11275]|15|ENSECAG00000014446|ENSECAT00000016722
ENSECAP00000001341	CDC42EP4	3	3	188.45	0.123473	0.263372	CDC42EP4|HGNC Symbol|CDC42 effector protein (Rho GTPase binding) 4 [Source:HGNC Symbol;Acc:17147]|11|ENSECAG00000001996|ENSECAT00000001826
ENSECAP00000015550	DIP2A	7	5	191.36	0.239347	0.262741	DIP2A|HGNC Symbol|DIP2 disco-interacting protein 2 homolog A (Drosophila) [Source:HGNC Symbol;Acc:17217]|26|ENSECAG00000016864|ENSECAT00000019020
ENSECAP00000022569	TXNDC17	1	1	53.44	0.0494901	0.257575	TXNDC17|HGNC Symbol|thioredoxin domain containing 17 [Source:HGNC Symbol;Acc:28218]|11|ENSECAG00000025006|ENSECAT00000026986
ENSECAP00000005478	UBE2O	2	2	64.37	0.0350816	0.254218	UBE2O|HGNC Symbol|ubiquitin-conjugating enzyme E2O [Source:HGNC Symbol;Acc:29554]|11|ENSECAG00000007206|ENSECAT00000007493
ENSECAP00000014342	CKAP5	2	2	46.25	0.344966	0.252397	CKAP5|HGNC Symbol|cytoskeleton associated protein 5 [Source:HGNC Symbol;Acc:28959]|12|ENSECAG00000015563|ENSECAT00000017640
ENSECAP00000018040	PAK2	2	2	81.05	0.0909295	0.249242	PAK2|HGNC Symbol|p21 protein (Cdc42/Rac)-activated kinase 2 [Source:HGNC Symbol;Acc:8591]|19|ENSECAG00000020281|ENSECAT00000021868
ENSECAP00000007538	GOPC	4	3	132.34	0.0684284	0.245569	GOPC|HGNC Symbol|golgi-associated PDZ and coiled-coil motif containing [Source:HGNC Symbol;Acc:17643]|10|ENSECAG00000009566|ENSECAT00000009844
ENSECAP00000006151	TBCB	2	2	118.01	0.0474635	0.245356	TBCB|HGNC Symbol|tubulin folding cofactor B [Source:HGNC Symbol;Acc:1989]|10|ENSECAG00000008007|ENSECAT00000008240
ENSECAP00000000465	SART3	1	1	32.86	0.062423	0.240415	SART3|HGNC Symbol|squamous cell carcinoma antigen recognized by T cells 3 [Source:HGNC Symbol;Acc:16860]|8|ENSECAG00000000314|ENSECAT00000000594
ENSECAP00000021530	RPL24	1	1	62.82	0.675664	0.238638	RPL24|HGNC Symbol|ribosomal protein L24 [Source:HGNC Symbol;Acc:10325]|19|ENSECAG00000024095|ENSECAT00000025855
ENSECAP00000016087	RABGAP1	2	2	69.53	0.050746	0.238428	RABGAP1|HGNC Symbol|RAB GTPase activating protein 1 [Source:HGNC Symbol;Acc:17155]|25|ENSECAG00000017729|ENSECAT00000019641
ENSECAP00000013614	KIF1A	5	4	145.23	0.076786	0.236833	F6WBH0_HORSE|UniProtKB/TrEMBL|Uncharacterized protein [Source:UniProtKB/TrEMBL;Acc:F6TAM1]|6|ENSECAG00000014504|ENSECAT00000016829
ENSECAP00000000439	PCDH7	2	2	119	0.0159029	0.235795	PCDH7|HGNC Symbol|protocadherin 7 [Source:HGNC Symbol;Acc:8659]|3|ENSECAG00000000599|ENSECAT00000000563
ENSECAP00000013349	U2AF1	3	3	193.52	0.198897	0.231527	U2AF1|HGNC Symbol|U2 small nuclear RNA auxiliary factor 1 [Source:HGNC Symbol;Acc:12453]|26|ENSECAG00000015558|ENSECAT00000016528
ENSECAP00000018636	CSNK2B	4	4	202.07	0.146764	0.226632	CSNK2B|HGNC Symbol|casein kinase 2, beta polypeptide [Source:HGNC Symbol;Acc:2460]|20|ENSECAG00000021100|ENSECAT00000022543
ENSECAP00000016952	PAWR	5	5	250.95	0.0413184	0.223055	PAWR|HGNC Symbol|PRKC, apoptosis, WT1, regulator [Source:HGNC Symbol;Acc:8614]|28|ENSECAG00000019505|ENSECAT00000020641
ENSECAP00000017058	MICAL1	2	2	52.05	0.0494208	0.222318	MICAL1|HGNC Symbol|microtubule associated monoxygenase, calponin and LIM domain containing 1 [Source:HGNC Symbol;Acc:20619]|10|ENSECAG00000019131|ENSECAT00000020763
ENSECAP00000021818	PHLDB1	4	4	140.11	0.102637	0.222105	PHLDB1|HGNC Symbol|pleckstrin homology-like domain, family B, member 1 [Source:HGNC Symbol;Acc:23697]|7|ENSECAG00000024225|ENSECAT00000026177
ENSECAP00000011742	PRUNE2	6	4	216.15	0.17328	0.220851	PRUNE2|HGNC Symbol|prune homolog 2 (Drosophila) [Source:HGNC Symbol;Acc:25209]|23|ENSECAG00000013835|ENSECAT00000014680
ENSECAP00000010044	UBE4A	2	2	42.74	0.213537	0.220574	UBE4A|HGNC Symbol|ubiquitination factor E4A [Source:HGNC Symbol;Acc:12499]|7|ENSECAG00000011764|ENSECAT00000012717
ENSECAP00000010945	WFS1	1	1	55.99	0.385192	0.218215	WFS1|HGNC Symbol|Wolfram syndrome 1 (wolframin) [Source:HGNC Symbol;Acc:12762]|3|ENSECAG00000013126|ENSECAT00000013761
ENSECAP00000008838	PSMD3	1	1	13.64	0.0185439	0.217356	PSMD3|HGNC Symbol|proteasome (prosome, macropain) 26S subunit, non-ATPase, 3 [Source:HGNC Symbol;Acc:9560]|11|ENSECAG00000010572|ENSECAT00000011320
ENSECAP00000015138	UBXN1	1	1	52.25	0.0883549	0.216575	UBXN1|HGNC Symbol|UBX domain protein 1 [Source:HGNC Symbol;Acc:18402]|12|ENSECAG00000017404|ENSECAT00000018554
ENSECAP00000010712	RNGTT	1	1	14.59	0.83963	0.215425	RNGTT|HGNC Symbol|RNA guanylyltransferase and 5'-phosphatase [Source:HGNC Symbol;Acc:10073]|10|ENSECAG00000012605|ENSECAT00000013489
ENSECAP00000009061	ATP6V1G1	2	2	123.62	0.117288	0.215322	ATP6V1G1|HGNC Symbol|ATPase, H+ transporting, lysosomal 13kDa, V1 subunit G1 [Source:HGNC Symbol;Acc:864]|25|ENSECAG00000011155|ENSECAT00000011579
ENSECAP00000005590	RPAP2	1	1	40.55	0.0415156	0.215192	RPAP2|HGNC Symbol|RNA polymerase II associated protein 2 [Source:HGNC Symbol;Acc:25791]|5|ENSECAG00000007411|ENSECAT00000007616
ENSECAP00000014419	PHLDB2	1	1	38.11	0.30429	0.212375	PHLDB2|HGNC Symbol|pleckstrin homology-like domain, family B, member 2 [Source:HGNC Symbol;Acc:29573]|19|ENSECAG00000016613|ENSECAT00000017734
ENSECAP00000006954	MAP4K4	9	3	291.28	0.238315	0.211043	MAP4K4|HGNC Symbol|mitogen-activated protein kinase kinase kinase kinase 4 [Source:HGNC Symbol;Acc:6866]|15|ENSECAG00000008730|ENSECAT00000009178
ENSECAP00000019196	BRD3	5	3	216.34	0.143604	0.205096	BRD3|HGNC Symbol|bromodomain containing 3 [Source:HGNC Symbol;Acc:1104]|25|ENSECAG00000021276|ENSECAT00000023192
ENSECAP00000004542	REXO2	2	2	46.8	0.0375769	0.203378	F6ZER8_HORSE|UniProtKB/TrEMBL|Uncharacterized protein [Source:UniProtKB/TrEMBL;Acc:F6ZER8]|7|ENSECAG00000005988|ENSECAT00000006416
ENSECAP00000015003	ALDH18A1	1	1	31.8	0.109712	0.197076	ALDH18A1|HGNC Symbol|aldehyde dehydrogenase 18 family, member A1 [Source:HGNC Symbol;Acc:9722]|1|ENSECAG00000016847|ENSECAT00000018393
ENSECAP00000016351	PPIG	2	2	46.7	0.150257	0.196267	PPIG|HGNC Symbol|peptidylprolyl isomerase G (cyclophilin G) [Source:HGNC Symbol;Acc:14650]|18|ENSECAG00000018538|ENSECAT00000019938
ENSECAP00000006704	ARL6IP5	1	1	34.66	0.827335	0.195529	ARL6IP5|HGNC Symbol|ADP-ribosylation-like factor 6 interacting protein 5 [Source:HGNC Symbol;Acc:16937]|16|ENSECAG00000008774|ENSECAT00000008893
ENSECAP00000021090	HIBCH	1	1	20.92	0.515277	0.194892	HIBCH|HGNC Symbol|3-hydroxyisobutyryl-CoA hydrolase [Source:HGNC Symbol;Acc:4908]|18|ENSECAG00000023666|ENSECAT00000025354
ENSECAP00000018369	PDCD4	1	1	39.3	0.959742	0.184205	PDCD4|HGNC Symbol|programmed cell death 4 (neoplastic transformation inhibitor) [Source:HGNC Symbol;Acc:8763]|1|ENSECAG00000020935|ENSECAT00000022245
ENSECAP00000021285	EVI5	2	2	41.6	0.470467	0.180689	EVI5|HGNC Symbol|ecotropic viral integration site 5 [Source:HGNC Symbol;Acc:3501]|5|ENSECAG00000023646|ENSECAT00000025582
ENSECAP00000019208	RPL30	2	2	72.59	0.213548	0.179605	F6YBQ6_HORSE|UniProtKB/TrEMBL|Uncharacterized protein [Source:UniProtKB/TrEMBL;Acc:F6YBQ6]|9|ENSECAG00000021705|ENSECAT00000023205
ENSECAP00000003466	MICAL3	3	3	56.15	0.00772107	0.177048	||Uncharacterized protein [Source:UniProtKB/TrEMBL;Acc:F6RAZ0]|6|ENSECAG00000004993|ENSECAT00000004960
ENSECAP00000019657	BZW2	8	4	391.44	0.461491	0.176883	BZW2|HGNC Symbol|basic leucine zipper and W2 domains 2 [Source:HGNC Symbol;Acc:18808]|4|ENSECAG00000022038|ENSECAT00000023713
ENSECAP00000017410	PNISR	3	1	96.38	0.0469834	0.176346	PNISR|HGNC Symbol|PNN-interacting serine/arginine-rich protein [Source:HGNC Symbol;Acc:21222]|10|ENSECAG00000019782|ENSECAT00000021157
ENSECAP00000004869	S100A2	2	1	40.66	0.123501	0.176143	S100A2|HGNC Symbol|S100 calcium binding protein A2 [Source:HGNC Symbol;Acc:10492]|5|ENSECAG00000006694|ENSECAT00000006792
ENSECAP00000009320	CTR9	3	2	102.81	0.172277	0.17585	CTR9|HGNC Symbol|Ctr9, Paf1/RNA polymerase II complex component, homolog (S. cerevisiae) [Source:HGNC Symbol;Acc:16850]|7|ENSECAG00000010969|ENSECAT00000011875
ENSECAP00000006740	C16orf62	2	2	70.47	0.07361	0.173583	C16orf62|HGNC Symbol|chromosome 16 open reading frame 62 [Source:HGNC Symbol;Acc:24641]|13|ENSECAG00000007446|ENSECAT00000008938
ENSECAP00000013311	DYNLL2	2	1	132.41	0.150266	0.172034	DYNLL2|HGNC Symbol|dynein, light chain, LC8-type 2 [Source:HGNC Symbol;Acc:24596]|11|ENSECAG00000015759|ENSECAT00000016481
ENSECAP00000000399	TM9SF4	2	1	93.94	0.0821212	0.165863	TM9SF4|HGNC Symbol|transmembrane 9 superfamily protein member 4 [Source:HGNC Symbol;Acc:30797]|22|ENSECAG00000000547|ENSECAT00000000511
ENSECAP00000006136	FXR1	2	2	72.58	0.0245696	0.162636	FXR1|HGNC Symbol|fragile X mental retardation, autosomal homolog 1 [Source:HGNC Symbol;Acc:4023]|19|ENSECAG00000007560|ENSECAT00000008225
ENSECAP00000008804	CAND2	2	1	94.27	0.0144277	0.162225	CAND2|HGNC Symbol|cullin-associated and neddylation-dissociated 2 (putative) [Source:HGNC Symbol;Acc:30689]|16|ENSECAG00000010515|ENSECAT00000011284
ENSECAP00000022960	ARGLU1	1	1	16.05	0.078272	0.160825	||Uncharacterized protein [Source:UniProtKB/TrEMBL;Acc:F6T161]|17|ENSECAG00000026980|ENSECAT00000028905
ENSECAP00000018412	BCR	2	1	46.67	0.0712569	0.158986	BCR|HGNC Symbol|breakpoint cluster region [Source:HGNC Symbol;Acc:1014]|8|ENSECAG00000020125|ENSECAT00000022294
ENSECAP00000017944	RPS23	2	2	91.54	0.0691611	0.156488	F7E4A3_HORSE|UniProtKB/TrEMBL|Uncharacterized protein [Source:UniProtKB/TrEMBL;Acc:F7E4A3]|14|ENSECAG00000020523|ENSECAT00000021760
ENSECAP00000012814	RPS8	2	2	107.45	0.115073	0.155	F7DW15_HORSE|UniProtKB/TrEMBL|40S ribosomal protein S8 [Source:UniProtKB/TrEMBL;Acc:F7DW15]|2|ENSECAG00000015089|ENSECAT00000015894
ENSECAP00000013607	PPP6R3	4	3	129.81	0.131228	0.154167	A9CS55_HORSE|UniProtKB/TrEMBL|serine/threonine-protein phosphatase 6 regulatory subunit 3 [Source:RefSeq peptide;Acc:NP_001106706]|12|ENSECAG00000015322|ENSECAT00000016822
ENSECAP00000014041	UBR5	2	2	80.75	0.439065	0.15285	UBR5|HGNC Symbol|ubiquitin protein ligase E3 component n-recognin 5 [Source:HGNC Symbol;Acc:16806]|9|ENSECAG00000015755|ENSECAT00000017297
ENSECAP00000020897	DHX15	3	3	162.02	0.0649637	0.150804	DHX15|HGNC Symbol|DEAH (Asp-Glu-Ala-His) box polypeptide 15 [Source:HGNC Symbol;Acc:2738]|3|ENSECAG00000023224|ENSECAT00000025129
ENSECAP00000005221	SYAP1	1	1	42.81	0.0352369	0.136907	SYAP1|HGNC Symbol|synapse associated protein 1 [Source:HGNC Symbol;Acc:16273]|X|ENSECAG00000006741|ENSECAT00000007202
ENSECAP00000014421	CS	1	1	49.95	0.0313879	0.130136	F6XMS1_HORSE|UniProtKB/TrEMBL|citrate synthase [Source:RefSeq peptide;Acc:NP_001182444]|6|ENSECAG00000016568|ENSECAT00000017737
ENSECAP00000005260	TRBV30	1	1	17.76	0.331552	0.12962	||Uncharacterized protein [Source:UniProtKB/TrEMBL;Acc:F7CLU0]|4|ENSECAG00000007260|ENSECAT00000007252
ENSECAP00000012003	SCRIB	2	2	57.17	0.0765319	0.125363	SCRIB|HGNC Symbol|scribbled homolog (Drosophila) [Source:HGNC Symbol;Acc:30377]|9|ENSECAG00000013823|ENSECAT00000014977
ENSECAP00000006504	RPL8	1	1	62.49	0.10996	0.12343	RPL8|HGNC Symbol|ribosomal protein L8 [Source:HGNC Symbol;Acc:10368]|9|ENSECAG00000008403|ENSECAT00000008654
ENSECAP00000013839	HADHA	2	2	115.26	0.28393	0.122834	F6TVY8_HORSE|UniProtKB/TrEMBL|Uncharacterized protein [Source:UniProtKB/TrEMBL;Acc:F6TVY8]|15|ENSECAG00000015725|ENSECAT00000017079
ENSECAP00000021698	UCHL3	1	1	18.93	0.113791	0.120209	UCHL3|HGNC Symbol|ubiquitin carboxyl-terminal esterase L3 (ubiquitin thiolesterase) [Source:HGNC Symbol;Acc:12515]|17|ENSECAG00000024190|ENSECAT00000026045
ENSECAP00000006705	CYB5R3	2	2	70.95	0.182684	0.115483	CYB5R3|HGNC Symbol|cytochrome b5 reductase 3 [Source:HGNC Symbol;Acc:2873]|28|ENSECAG00000008452|ENSECAT00000008894
ENSECAP00000005602	PPP2R4	1	1	14.17	0.0581956	0.109446	PPP2R4|HGNC Symbol|protein phosphatase 2A activator, regulatory subunit 4 [Source:HGNC Symbol;Acc:9308]|25|ENSECAG00000007349|ENSECAT00000007628
ENSECAP00000016981	NIPBL	2	2	43.09	0.428775	0.105152	NIPBL|HGNC Symbol|Nipped-B homolog (Drosophila) [Source:HGNC Symbol;Acc:28862]|21|ENSECAG00000018233|ENSECAT00000020680
ENSECAP00000012895	INPP5F	1	1	27.24	0.255107	0.104764	INPP5F|HGNC Symbol|inositol polyphosphate-5-phosphatase F [Source:HGNC Symbol;Acc:17054]|1|ENSECAG00000014941|ENSECAT00000015992
ENSECAP00000004178	ERBIN	2	2	49.06	0.153524	0.101802	ERBB2IP|HGNC Symbol|erbb2 interacting protein [Source:HGNC Symbol;Acc:15842]|21|ENSECAG00000003271|ENSECAT00000005942
ENSECAP00000009497	TIMM44	1	1	13.96	0.321718	0.0976529	TIMM44|HGNC Symbol|translocase of inner mitochondrial membrane 44 homolog (yeast) [Source:HGNC Symbol;Acc:17316]|7|ENSECAG00000011409|ENSECAT00000012065
ENSECAP00000014206	ARPC1A	1	1	30.41	0.0319545	0.0964735	ARPC1A|HGNC Symbol|actin related protein 2/3 complex, subunit 1A, 41kDa [Source:HGNC Symbol;Acc:703]|13|ENSECAG00000016467|ENSECAT00000017478
ENSECAP00000005594	MAT2A	1	1	48.14	0.107523	0.0922164	F7CFY5_HORSE|UniProtKB/TrEMBL|S-adenosylmethionine synthase [Source:UniProtKB/TrEMBL;Acc:F7CFY5]|15|ENSECAG00000007391|ENSECAT00000007620
ENSECAP00000022704	NDRG1	1	1	36.68	0.238142	0.0905195	NDRG1|HGNC Symbol|N-myc downstream regulated 1 [Source:HGNC Symbol;Acc:7679]|9|ENSECAG00000025129|ENSECAT00000027138
ENSECAP00000012746	ATIC	2	2	52.99	0.0718482	0.0892679	ATIC|HGNC Symbol|5-aminoimidazole-4-carboxamide ribonucleotide formyltransferase/IMP cyclohydrolase [Source:HGNC Symbol;Acc:794]|6|ENSECAG00000014653|ENSECAT00000015815
ENSECAP00000015807	ARID4B	2	1	39.48	0.73969	0.0852408	ARID4B|HGNC Symbol|AT rich interactive domain 4B (RBP1-like) [Source:HGNC Symbol;Acc:15550]|1|ENSECAG00000017836|ENSECAT00000019320
ENSECAP00000020680	USP14	1	1	15.83	0.00377901	0.0834685	F6V278_HORSE|UniProtKB/TrEMBL|Ubiquitin carboxyl-terminal hydrolase [Source:UniProtKB/TrEMBL;Acc:F6V278]|8|ENSECAG00000022985|ENSECAT00000024870
ENSECAP00000002687	VPS26A	2	2	72.03	0.0909014	0.0810908	|||Un0608|ENSECAG00000004011|ENSECAT00000003868
ENSECAP00000014319	ATRX	2	1	35.84	0.070672	0.0805489	ATRX|HGNC Symbol|alpha thalassemia/mental retardation syndrome X-linked [Source:HGNC Symbol;Acc:886]|X|ENSECAG00000016707|ENSECAT00000017614
ENSECAP00000020658	PTPLAD1	1	1	48.41	0.0298026	0.0776814	PTPLAD1|HGNC Symbol|protein tyrosine phosphatase-like A domain containing 1 [Source:HGNC Symbol;Acc:24175]|1|ENSECAG00000023082|ENSECAT00000024843
ENSECAP00000007498	TSR1	1	1	34.78	0.161644	0.0757557	TSR1|HGNC Symbol|TSR1, 20S rRNA accumulation, homolog (S. cerevisiae) [Source:HGNC Symbol;Acc:25542]|11|ENSECAG00000009114|ENSECAT00000009800
ENSECAP00000003872	GJA1	6	6	245.72	0.011686	0.075631	F6SK35_HORSE|UniProtKB/TrEMBL|Gap junction protein [Source:UniProtKB/TrEMBL;Acc:F6SK35]|10|ENSECAG00000005525|ENSECAT00000005498
ENSECAP00000006929	CCNL1	1	1	49.84	0.102348	0.0741358	F6RX72_HORSE|UniProtKB/TrEMBL|Uncharacterized protein [Source:UniProtKB/TrEMBL;Acc:F6RX72]|19|ENSECAG00000008851|ENSECAT00000009151
ENSECAP00000018706	SEC11A	1	1	35.4	0.0766546	0.0673175	SEC11A|HGNC Symbol|SEC11 homolog A (S. cerevisiae) [Source:HGNC Symbol;Acc:17718]|1|ENSECAG00000021187|ENSECAT00000022627
ENSECAP00000018764	PSMD6	3	3	71.82	0.0580525	0.0642588	PSMD6|HGNC Symbol|proteasome (prosome, macropain) 26S subunit, non-ATPase, 6 [Source:HGNC Symbol;Acc:9564]|16|ENSECAG00000021193|ENSECAT00000022688
ENSECAP00000007419	TUBA1C	19	1	1535.17	0.243976	0.0592159	F6YRE0_HORSE|UniProtKB/TrEMBL|Uncharacterized protein [Source:UniProtKB/TrEMBL;Acc:F6YRE0]|6|ENSECAG00000009504|ENSECAT00000009703
ENSECAP00000020849	RPL4	3	2	57.06	0.0880713	0.0565853	RPL4|HGNC Symbol|ribosomal protein L4 [Source:HGNC Symbol;Acc:10353]|1|ENSECAG00000023179|ENSECAT00000025071
ENSECAP00000005823	KIAA0913	1	1	18.6	0.223626	0.0554201	KIAA0913|HGNC Symbol|KIAA0913 [Source:HGNC Symbol;Acc:23528]|1|ENSECAG00000007001|ENSECAT00000007868
ENSECAP00000020245	ARHGEF37	1	1	17.11	0.0301372	0.0552014	ARHGEF37|HGNC Symbol|Rho guanine nucleotide exchange factor (GEF) 37 [Source:HGNC Symbol;Acc:34430]|14|ENSECAG00000022738|ENSECAT00000024376
ENSECAP00000016412	TROVE2	1	1	40.56	0.21632	0.0536511	TROVE2|HGNC Symbol|TROVE domain family, member 2 [Source:HGNC Symbol;Acc:11313]|30|ENSECAG00000018653|ENSECAT00000020013
ENSECAP00000016705	PEA15	1	1	50.98	0.0302761	0.0536334	PEA15|HGNC Symbol|phosphoprotein enriched in astrocytes 15 [Source:HGNC Symbol;Acc:8822]|5|ENSECAG00000019187|ENSECAT00000020352
ENSECAP00000009489	PACSIN2	1	1	16.31	0.940439	0.0477011	PACSIN2|HGNC Symbol|protein kinase C and casein kinase substrate in neurons 2 [Source:HGNC Symbol;Acc:8571]|28|ENSECAG00000011667|ENSECAT00000012057
ENSECAP00000003181	RDX	10	2	456.79	0.0666286	0.0475547	RDX|HGNC Symbol|radixin [Source:HGNC Symbol;Acc:9944]|7|ENSECAG00000002920|ENSECAT00000004590
ENSECAP00000011844	AFAP1	1	1	66.27	0.132324	0.0406173	AFAP1|HGNC Symbol|actin filament associated protein 1 [Source:HGNC Symbol;Acc:24017]|3|ENSECAG00000013779|ENSECAT00000014799
ENSECAP00000000027	MAGED2	2	2	72.01	0.120101	0.0373629	MAGED2|HGNC Symbol|melanoma antigen family D, 2 [Source:HGNC Symbol;Acc:16353]|Un0004|ENSECAG00000000036|ENSECAT00000000031
ENSECAP00000013004	NAA10	1	1	29.55	0.040294	0.0354579	NAA10|HGNC Symbol|N(alpha)-acetyltransferase 10, NatA catalytic subunit [Source:HGNC Symbol;Acc:18704]|X|ENSECAG00000015203|ENSECAT00000016122
ENSECAP00000007315	CEP128	1	1	14.28	0.121146	0.0343358	||Uncharacterized protein [Source:UniProtKB/TrEMBL;Acc:F6XAX0]|24|ENSECAG00000009310|ENSECAT00000009585
ENSECAP00000000350	CERS4	1	1	23.73	0.444847	0.0326503	F7CZ00_HORSE|UniProtKB/TrEMBL|Uncharacterized protein [Source:UniProtKB/TrEMBL;Acc:F7CZ00]|7|ENSECAG00000000369|ENSECAT00000000448
ENSECAP00000011103	MYO1C	1	1	24.41	0.059899	0.031101	MYO1C|HGNC Symbol|myosin IC [Source:HGNC Symbol;Acc:7597]|11|ENSECAG00000012020|ENSECAT00000013944
ENSECAP00000012992	CORO1B	1	1	36.47	0.0927322	0.0288611	CORO1B|HGNC Symbol|coronin, actin binding protein, 1B [Source:HGNC Symbol;Acc:2253]|12|ENSECAG00000014882|ENSECAT00000016105
ENSECAP00000005704	VPS41	4	4	87.87	0.109111	0.0282217	VPS41|HGNC Symbol|vacuolar protein sorting 41 homolog (S. cerevisiae) [Source:HGNC Symbol;Acc:12713]|4|ENSECAG00000006943|ENSECAT00000007739
ENSECAP00000012739	USP5	2	1	67.71	0.0417321	0.0281092	F7C9G5_HORSE|UniProtKB/TrEMBL|Ubiquitin carboxyl-terminal hydrolase [Source:UniProtKB/TrEMBL;Acc:F7C9G5]|6|ENSECAG00000014532|ENSECAT00000015808
ENSECAP00000007656	RPS3A	1	1	18.2	0.147777	0.020743	F6Z1Z7_HORSE|UniProtKB/TrEMBL|Uncharacterized protein [Source:UniProtKB/TrEMBL;Acc:F6Z1Z7]|2|ENSECAG00000009573|ENSECAT00000009971
ENSECAP00000021688	SLC18A2	1	1	15.2	0.278295	0.0202267	SLC18A2|HGNC Symbol|solute carrier family 18 (vesicular monoamine), member 2 [Source:HGNC Symbol;Acc:10935]|1|ENSECAG00000024054|ENSECAT00000026033
ENSECAP00000001782	RHOB	1	1	34.25	0.568367	0.0186444	F6V7X6_HORSE|UniProtKB/TrEMBL|Uncharacterized protein [Source:UniProtKB/TrEMBL;Acc:F6V7X6]|15|ENSECAG00000002668|ENSECAT00000002502
ENSECAP00000019811	HARS	1	1	51.43	0.115534	0.0184276	F6ZCG4_HORSE|UniProtKB/TrEMBL|Uncharacterized protein [Source:UniProtKB/TrEMBL;Acc:F6ZCG4]|14|ENSECAG00000021986|ENSECAT00000023878
ENSECAP00000000548	CETN2	1	1	28.12	0.0966188	0.0174499	CETN2|HGNC Symbol|centrin, EF-hand protein, 2 [Source:HGNC Symbol;Acc:1867]|X|ENSECAG00000000796|ENSECAT00000000695
ENSECAP00000003180	CPNE1	3	2	117.81	0.0968664	0.0172044	CPNE1|EntrezGene|copine-1 [Source:RefSeq peptide;Acc:NP_001165216]|22|ENSECAG00000001899|ENSECAT00000004589
ENSECAP00000014553	PDLIM5	2	2	32.4	0.591665	0.0161636	PDLIM5|HGNC Symbol|PDZ and LIM domain 5 [Source:HGNC Symbol;Acc:17468]|3|ENSECAG00000016733|ENSECAT00000017877
ENSECAP00000009175	PPP2R5E	1	1	19.23	0.108853	0.0139884	PPP2R5E|HGNC Symbol|protein phosphatase 2, regulatory subunit B', epsilon isoform [Source:HGNC Symbol;Acc:9313]|24|ENSECAG00000010787|ENSECAT00000011703
ENSECAP00000021802	ESD	1	1	30.21	0.127805	0.0132616	ESD|HGNC Symbol|esterase D [Source:HGNC Symbol;Acc:3465]|17|ENSECAG00000024350|ENSECAT00000026161
ENSECAP00000018716	USP47	2	1	67.93	0.0770552	0.0129078	F6TFK4_HORSE|UniProtKB/TrEMBL|Ubiquitin carboxyl-terminal hydrolase [Source:UniProtKB/TrEMBL;Acc:F6TFK4]|7|ENSECAG00000020838|ENSECAT00000022637
ENSECAP00000015471	SMTN	1	1	13.83	0.02345	0.0122878	SMTN|HGNC Symbol|smoothelin [Source:HGNC Symbol;Acc:11126]|8|ENSECAG00000017371|ENSECAT00000018934
ENSECAP00000021824	RPS14	1	1	39.36	0.90188	0.0105456	F6XLM5_HORSE|UniProtKB/TrEMBL|Uncharacterized protein [Source:UniProtKB/TrEMBL;Acc:F6XLM5]|14|ENSECAG00000024336|ENSECAT00000026184
ENSECAP00000002215	RPS4X	1	1	18.66	0.396721	0.00670056	|||6|ENSECAG00000003269|ENSECAT00000003099
ENSECAP00000012062	SNRPD1	2	2	78.59	0.580299	0.00507894	SNRPD1|HGNC Symbol|small nuclear ribonucleoprotein D1 polypeptide 16kDa [Source:HGNC Symbol;Acc:11158]|8|ENSECAG00000014373|ENSECAT00000015043
ENSECAP00000018437	RPS25	2	1	72.78	0.286901	0.000938035	RPS25|HGNC Symbol|ribosomal protein S25 [Source:HGNC Symbol;Acc:10413]|7|ENSECAG00000020978|ENSECAT00000022320
ENSECAP00000007907	ARHGAP29	1	1	15.6	0.563011	0.00064288	ARHGAP29|HGNC Symbol|Rho GTPase activating protein 29 [Source:HGNC Symbol;Acc:30207]|5|ENSECAG00000009393|ENSECAT00000010265
ENSECAP00000008876	CNOT1	1	1	16.45	0.277569	0.000122157	CNOT1|HGNC Symbol|CCR4-NOT transcription complex, subunit 1 [Source:HGNC Symbol;Acc:7877]|3|ENSECAG00000009889|ENSECAT00000011364
ENSECAP00000004469	PDHB	1	1	29.43	0.398513	1.90659e-05	PDHB|HGNC Symbol|pyruvate dehydrogenase (lipoamide) beta [Source:HGNC Symbol;Acc:8808]|16|ENSECAG00000005244|ENSECAT00000006325
ENSECAP00000022526	XPO1	1	1	13.35	0.00262856	0	XPO1|HGNC Symbol|exportin 1 (CRM1 homolog, yeast) [Source:HGNC Symbol;Acc:12825]|15|ENSECAG00000024920|ENSECAT00000026941
ENSECAP00000008564	EIF6	1	1	58.51	0.165454	0	F6R0W4_HORSE|UniProtKB/TrEMBL|Uncharacterized protein [Source:UniProtKB/TrEMBL;Acc:F6R0W4]|22|ENSECAG00000010701|ENSECAT00000011013
ENSECAP00000007748	RAC1	1	1	27.72	0.116429	0	F6Z0A9_HORSE|UniProtKB/TrEMBL|Uncharacterized protein [Source:UniProtKB/TrEMBL;Acc:F6Z0A9]|13|ENSECAG00000009727|ENSECAT00000010082
ENSECAP00000008747	SERPINB8	1	1	26.53	0.373901	0	F7DQC5_HORSE|UniProtKB/TrEMBL|Uncharacterized protein [Source:UniProtKB/TrEMBL;Acc:F7DQC5]|8|ENSECAG00000010521|ENSECAT00000011218
ENSECAP00000016239	YTHDC1	1	1	22.06	0.373901	0	YTHDC1|HGNC Symbol|YTH domain containing 1 [Source:HGNC Symbol;Acc:30626]|3|ENSECAG00000018303|ENSECAT00000019810
ENSECAP00000012098	NFKBIB	1	1	30.72	0.116422	0	NFKBIB|HGNC Symbol|nuclear factor of kappa light polypeptide gene enhancer in B-cells inhibitor, beta [Source:HGNC Symbol;Acc:7798]|10|ENSECAG00000014345|ENSECAT00000015087
ENSECAP00000022948	CC2D1B	1	1	18.82	0.116254	0	CC2D1B|HGNC Symbol|coiled-coil and C2 domain containing 1B [Source:HGNC Symbol;Acc:29386]|2|ENSECAG00000021934|ENSECAT00000029052
ENSECAP00000016390	ZFP36L1	1	1	26.18	0.373901	0	ZFP36L1|HGNC Symbol|zinc finger protein 36, C3H type-like 1 [Source:HGNC Symbol;Acc:1107]|24|ENSECAG00000018860|ENSECAT00000019988
ENSECAP00000015752	AVEN	1	1	50.63	0.122455	0	AVEN|HGNC Symbol|apoptosis, caspase activation inhibitor [Source:HGNC Symbol;Acc:13509]|1|ENSECAG00000018235|ENSECAT00000019258
ENSECAP00000017779	TNS3	1	1	44.28	0.373901	0	TNS3|HGNC Symbol|tensin 3 [Source:HGNC Symbol;Acc:21616]|4|ENSECAG00000020052|ENSECAT00000021578
ENSECAP00000021679	MYBBP1A	1	1	27.85	1	0	MYBBP1A|HGNC Symbol|MYB binding protein (P160) 1a [Source:HGNC Symbol;Acc:7546]|11|ENSECAG00000024029|ENSECAT00000026024
ENSECAP00000020497	PLXNC1	1	1	25.99	0.373901	0	PLXNC1|HGNC Symbol|plexin C1 [Source:HGNC Symbol;Acc:9106]|28|ENSECAG00000022971|ENSECAT00000024664
ENSECAP00000018039	SEPTIN9	2	1	34.49	0.373901	0	F6W0T6_HORSE|UniProtKB/TrEMBL|Uncharacterized protein [Source:UniProtKB/TrEMBL;Acc:F6W0T6]|11|ENSECAG00000020246|ENSECAT00000021867
ENSECAP00000022291	NOP58	2	2	41.26	0.11612	0	NOP58|HGNC Symbol|NOP58 ribonucleoprotein homolog (yeast) [Source:HGNC Symbol;Acc:29926]|18|ENSECAG00000024696|ENSECAT00000026691
